# Supplementary material for: Euchromatin islands in large heterochromatin domains are enriched for CTCF binding and differentially DNA-methylated regions
Source: BMC Genomics. 2012 Oct 26;13:566. doi: 10.1186/1471-2164-13-566 (PMC3507770; doi:10.1186/1471-2164-13-566)
Supplement: Additional file 4 — Table S2. Description: Coordinates of EIs (HG18). [file 1471-2164-13-566-S4.xlsx]

## Sheet: Sheet1
Supplementary Table 2. Coordinates of EIs (HG18)
Chromosome	Start	End	Peak	Length	Cell Line
chr1	7329282	7332932	7329687	3651	H1
chr1	34196515	34200661	34199015	4147	H1
chr1	34877949	34880791	34877949	2843	H1
chr1	37013631	37019781	37015801	6151	H1
chr1	38538126	38541874	38540323	3749	H1
chr1	38922768	38928075	38926770	5308	H1
chr1	38967142	38970579	38969904	3438	H1
chr1	47109686	47116894	47115910	7209	H1
chr1	55614057	55616853	55616218	2797	H1
chr1	56424847	56429389	56427723	4543	H1
chr1	59137221	59146621	59140733	9401	H1
chr1	59383438	59389735	59387651	6298	H1
chr1	59579262	59583679	59581588	4418	H1
chr1	60470291	60474426	60472631	4136	H1
chr1	60514614	60520029	60518774	5416	H1
chr1	60858256	60861786	60860901	3531	H1
chr1	60993578	60998681	60995039	5104	H1
chr1	68247852	68251117	68248497	3266	H1
chr1	74233778	74237299	74236521	3522	H1
chr1	80453423	80459706	80456427	6284	H1
chr1	83998473	84002955	84001333	4483	H1
chr1	84537458	84542776	84542492	5319	H1
chr1	88192238	88194700	88193680	2463	H1
chr1	88352674	88354632	88353359	1959	H1
chr1	89593807	89598432	89597006	4626	H1
chr1	96473689	96476056	96474299	2368	H1
chr1	97202643	97205637	97204327	2995	H1
chr1	107107521	107112816	107109350	5296	H1
chr1	107873156	107875459	107874141	2304	H1
chr1	111564657	111567627	111566782	2971	H1
chr1	111688628	111695028	111691231	6401	H1
chr1	114491335	114497786	114494006	6452	H1
chr1	115677312	115685795	115682490	8484	H1
chr1	115809210	115816752	115813511	7543	H1
chr1	117946780	117956647	117953947	9868	H1
chr1	118647066	118653189	118648931	6124	H1
chr1	119712460	119715520	119714080	3061	H1
chr1	155725234	155732721	155726241	7488	H1
chr1	155924363	155928252	155924363	3890	H1
chr1	156114209	156117640	156115029	3432	H1
chr1	158843359	158846456	158843359	3098	H1
chr1	158912122	158916075	158913693	3954	H1
chr1	164397923	164403914	164399033	5992	H1
chr1	168554750	168557333	168554940	2584	H1
chr1	170976793	170981223	170976793	4431	H1
chr1	171436276	171448181	171444137	11906	H1
chr1	173609194	173613798	173612273	4605	H1
chr1	173713093	173721371	173717660	8279	H1
chr1	173727949	173732726	173731791	4778	H1
chr1	173909651	173913799	173911700	4149	H1
chr1	173988396	173992360	173990396	3965	H1
chr1	174924211	174931354	174928584	7144	H1
chr1	175131693	175139267	175133897	7575	H1
chr1	175662356	175666953	175664126	4598	H1
chr1	179548031	179553808	179549501	5778	H1
chr1	181598925	181604855	181600245	5931	H1
chr1	184447889	184451529	184449199	3641	H1
chr1	185916070	185918975	185916510	2906	H1
chr1	204152351	204156171	204153826	3821	H1
chr1	205479885	205485290	205483000	5406	H1
chr1	206766982	206770161	206767851	3180	H1
chr1	207442234	207450788	207443855	8555	H1
chr1	207589019	207593417	207589419	4399	H1
chr1	207729477	207733103	207731192	3627	H1
chr1	208986825	208989069	208988059	2245	H1
chr1	209186902	209191265	209189660	4364	H1
chr1	212101312	212103952	212102517	2641	H1
chr1	216681880	216684571	216683321	2692	H1
chr1	217804244	217810922	217808588	6679	H1
chr1	217900952	217903482	217901773	2531	H1
chr1	219226279	219234891	219230389	8613	H1
chr1	231991870	231995504	231995052	3635	H1
chr1	232414596	232417986	232414821	3391	H1
chr1	238125073	238133921	238127478	8849	H1
chr1	239194494	239196962	239194999	2469	H1
chr1	245431341	245433917	245431341	2577	H1
chr1	245435551	245441905	245438001	6355	H1
chr1	245684565	245687394	245685015	2830	H1
chr10	1949539	1955370	1953138	5832	H1
chr10	2249207	2252706	2250437	3500	H1
chr10	3498037	3500638	3499033	2602	H1
chr10	9951731	9954800	9954435	3070	H1
chr10	30184061	30189673	30187763	5613	H1
chr10	43859664	43862854	43860684	3191	H1
chr10	49072417	49074906	49073761	2490	H1
chr10	49991960	49998000	49996317	6041	H1
chr10	50060145	50069063	50067343	8919	H1
chr10	65466517	65471205	65468327	4689	H1
chr10	65520314	65523009	65521104	2696	H1
chr10	77333271	77335724	77333781	2454	H1
chr10	77462037	77466767	77464120	4731	H1
chr10	77740630	77744572	77742266	3943	H1
chr10	78715413	78719951	78718901	4539	H1
chr10	78759389	78763647	78760004	4259	H1
chr10	82345878	82350309	82348839	4432	H1
chr10	82356506	82359356	82356846	2851	H1
chr10	84273445	84277910	84274088	4466	H1
chr10	85559001	85561238	85559401	2238	H1
chr10	87310639	87315282	87314016	4644	H1
chr10	87743111	87746783	87745241	3673	H1
chr10	87815626	87823258	87821867	7633	H1
chr10	91894739	91899034	91895824	4296	H1
chr10	97977374	97983402	97981817	6029	H1
chr10	109661025	109664903	109664068	3879	H1
chr10	110213509	110216557	110214304	3049	H1
chr10	115132865	115138478	115134978	5614	H1
chr10	117817087	117821929	117817882	4843	H1
chr10	117895216	117898543	117896752	3328	H1
chr10	120615130	120620446	120615130	5317	H1
chr10	122084060	122088189	122085358	4130	H1
chr10	122834223	122836829	122835833	2607	H1
chr10	127836101	127846741	127838893	10641	H1
chr10	129961929	129968298	129964552	6370	H1
chr10	130117249	130119667	130117459	2419	H1
chr10	130226123	130232052	130229205	5930	H1
chr10	130823870	130827726	130827141	3857	H1
chr11	5997513	6002093	5999778	4581	H1
chr11	7296803	7302880	7300329	6078	H1
chr11	7421165	7425520	7423305	4356	H1
chr11	11097248	11101408	11100828	4161	H1
chr11	11717920	11723215	11722213	5296	H1
chr11	15184808	15189323	15188193	4516	H1
chr11	15252868	15256150	15254637	3283	H1
chr11	15621717	15625905	15625180	4189	H1
chr11	15627815	15632484	15628438	4670	H1
chr11	28508192	28512980	28509476	4789	H1
chr11	34565128	34568622	34568252	3495	H1
chr11	34750428	34752990	34750638	2563	H1
chr11	58953890	58960165	58956441	6276	H1
chr11	63005547	63015425	63013280	9879	H1
chr11	85842580	85845480	85842580	2901	H1
chr11	85954371	85960753	85960079	6383	H1
chr11	86805979	86810999	86809469	5021	H1
chr11	92144596	92147646	92144596	3051	H1
chr11	92330059	92334556	92331589	4498	H1
chr11	103055713	103059796	103058350	4084	H1
chr11	111959424	111964190	111961651	4767	H1
chr11	114455971	114460428	114456821	4458	H1
chr11	121071920	121075228	121073675	3309	H1
chr11	130495157	130497717	130497267	2561	H1
chr11	131841110	131844375	131842675	3266	H1
chr11	132016465	132020388	132018855	3924	H1
chr12	2391740	2395870	2394444	4131	H1
chr12	2445234	2447644	2446674	2411	H1
chr12	5624579	5630114	5625344	5536	H1
chr12	5723234	5730697	5726119	7464	H1
chr12	13397848	13403581	13400292	5734	H1
chr12	13506191	13510175	13506191	3985	H1
chr12	13704894	13710488	13706164	5595	H1
chr12	20122001	20125639	20122211	3639	H1
chr12	29942845	29947684	29945366	4840	H1
chr12	30056395	30062513	30058155	6119	H1
chr12	32003424	32005762	32003424	2339	H1
chr12	41417562	41421035	41420430	3474	H1
chr12	45356745	45359794	45358494	3050	H1
chr12	46087588	46091344	46089354	3757	H1
chr12	65194899	65197549	65196724	2651	H1
chr12	66142051	66152052	66150312	10002	H1
chr12	66193709	66198913	66196177	5205	H1
chr12	66475350	66479240	66477591	3891	H1
chr12	91421716	91424203	91422846	2488	H1
chr12	91486169	91491617	91487711	5449	H1
chr12	92908122	92911792	92911552	3671	H1
chr12	96918163	96924189	96921524	6027	H1
chr12	97154156	97156896	97156111	2741	H1
chr12	98146155	98151375	98148392	5221	H1
chr12	101394201	101405113	101396879	10913	H1
chr12	101501945	101507820	101505767	5876	H1
chr12	101687195	101690602	101688948	3408	H1
chr12	102590636	102597508	102592602	6873	H1
chr12	104640672	104645623	104643812	4952	H1
chr12	118334249	118339750	118338151	5502	H1
chr12	124580835	124586757	124583726	5923	H1
chr12	124939188	124941751	124939188	2564	H1
chr12	125265425	125270407	125266991	4983	H1
chr12	125828650	125833766	125831325	5117	H1
chr12	126329441	126332741	126331881	3301	H1
chr12	126343119	126347080	126346112	3962	H1
chr12	126727489	126730104	126729674	2616	H1
chr12	126738620	126743200	126742800	4581	H1
chr12	127337487	127341692	127338877	4206	H1
chr12	127577884	127582745	127580655	4862	H1
chr12	127638109	127641079	127638459	2971	H1
chr12	127677375	127680535	127677990	3161	H1
chr12	132141854	132146666	132143306	4813	H1
chr13	29469326	29473862	29471827	4537	H1
chr13	30797993	30804345	30799145	6353	H1
chr13	32381965	32385013	32384262	3049	H1
chr13	33484278	33486743	33486088	2466	H1
chr13	33547302	33552162	33551332	4861	H1
chr13	33790196	33793027	33790376	2832	H1
chr13	33907061	33911856	33909159	4796	H1
chr13	35361794	35366536	35364039	4743	H1
chr13	39486642	39490063	39489183	3422	H1
chr13	39948618	39952671	39948923	4054	H1
chr13	43519483	43529560	43523568	10078	H1
chr13	45094972	45099249	45096246	4278	H1
chr13	45187784	45191792	45189264	4009	H1
chr13	45194147	45197479	45195514	3333	H1
chr13	48221768	48224725	48223118	2958	H1
chr13	48351331	48356792	48351530	5462	H1
chr13	52438914	52443413	52439859	4500	H1
chr13	58962853	58967555	58964443	4703	H1
chr13	72974980	72978461	72977565	3482	H1
chr13	73080532	73084003	73083758	3472	H1
chr13	76134756	76142437	76141662	7682	H1
chr13	79384495	79389363	79386270	4869	H1
chr13	79478180	79481229	79479890	3050	H1
chr13	96559040	96565245	96563102	6206	H1
chr13	100204065	100207611	100205049	3547	H1
chr13	100271930	100277889	100276228	5960	H1
chr13	100370073	100374477	100373454	4405	H1
chr13	102486554	102490467	102489549	3914	H1
chr13	102639373	102644750	102641378	5378	H1
chr13	103591288	103593902	103592428	2615	H1
chr13	104121350	104123867	104123142	2518	H1
chr13	105725739	105730265	105729055	4527	H1
chr13	106367233	106371906	106370235	4674	H1
chr13	108041348	108046277	108041729	4930	H1
chr13	108060864	108063752	108063074	2889	H1
chr13	108123969	108127942	108126414	3974	H1
chr13	108818298	108820561	108819956	2264	H1
chr13	108861383	108863568	108862378	2186	H1
chr13	108869435	108872441	108870409	3007	H1
chr13	109448349	109451764	109448349	3416	H1
chr13	109460966	109464025	109462951	3060	H1
chr13	112025819	112029894	112028909	4076	H1
chr14	24271717	24274937	24271717	3221	H1
chr14	39116268	39121158	39118103	4891	H1
chr14	48732114	48734957	48733304	2844	H1
chr14	51080719	51085127	51083006	4409	H1
chr14	62455801	62458899	62458608	3099	H1
chr14	62812255	62826161	62813808	13907	H1
chr14	64836982	64840882	64838819	3901	H1
chr14	65495260	65498841	65496766	3582	H1
chr14	65607290	65611557	65608666	4268	H1
chr14	67826218	67829882	67827028	3665	H1
chr14	68223692	68227203	68226598	3512	H1
chr14	69352521	69356893	69352521	4373	H1
chr14	69412761	69419360	69416665	6600	H1
chr14	69606662	69613552	69609585	6891	H1
chr14	69632687	69636504	69634171	3818	H1
chr14	70769418	70773285	70772845	3868	H1
chr14	71467943	71472119	71471843	4177	H1
chr14	72048176	72052754	72050834	4579	H1
chr14	78233214	78235581	78234261	2368	H1
chr14	79589186	79595227	79593628	6042	H1
chr14	79742559	79748352	79746201	5794	H1
chr14	84814201	84819176	84816075	4976	H1
chr14	87723890	87726747	87724811	2858	H1
chr14	88557050	88561909	88560019	4860	H1
chr14	88563654	88565620	88564049	1967	H1
chr14	91786201	91790150	91789975	3950	H1
chr14	93962347	93965815	93965645	3469	H1
chr14	95404652	95407917	95406507	3266	H1
chr14	95412532	95420069	95415628	7538	H1
chr14	95741559	95745089	95743919	3531	H1
chr14	96689153	96692039	96690554	2887	H1
chr14	96827444	96837540	96827805	10097	H1
chr14	96942592	96952578	96945327	9987	H1
chr14	97670379	97672609	97670649	2231	H1
chr14	97689834	97692623	97690874	2790	H1
chr14	98449788	98452287	98450362	2500	H1
chr14	100606223	100615050	100609879	8828	H1
chr15	24874926	24877171	24875566	2246	H1
chr15	25786170	25790419	25786706	4250	H1
chr15	27646582	27651328	27646787	4747	H1
chr15	31749965	31759095	31754968	9131	H1
chr15	34129167	34131602	34131027	2436	H1
chr15	36072518	36076830	36072518	4313	H1
chr15	36782426	36788009	36784515	5584	H1
chr15	36895918	36900118	36898328	4201	H1
chr15	43869148	43876261	43872616	7114	H1
chr15	46063560	46068367	46067096	4808	H1
chr15	49163466	49166001	49165761	2536	H1
chr15	49353536	49359109	49356782	5574	H1
chr15	56303622	56307853	56303622	4232	H1
chr15	56356193	56359511	56357829	3319	H1
chr15	56511384	56514870	56514465	3487	H1
chr15	56516916	56521699	56517329	4784	H1
chr15	58197616	58200176	58198396	2561	H1
chr15	58968656	58971455	58969645	2800	H1
chr15	58996682	58999444	58997507	2763	H1
chr15	59698564	59703875	59698744	5312	H1
chr15	66046888	66049280	66046888	2393	H1
chr15	67743970	67746615	67744540	2646	H1
chr15	71048207	71052651	71050109	4445	H1
chr15	77248433	77251679	77249043	3247	H1
chr15	77289353	77292247	77290891	2895	H1
chr15	77665842	77668796	77665842	2955	H1
chr15	78328682	78333832	78328682	5151	H1
chr15	78591356	78594326	78591356	2971	H1
chr15	85775718	85779499	85778064	3782	H1
chr15	85947363	85952381	85948350	5019	H1
chr15	86095018	86098319	86095943	3302	H1
chr15	90662423	90664593	90662423	2171	H1
chr15	92417846	92421079	92419269	3234	H1
chr15	92432516	92436746	92436411	4231	H1
chr15	92922708	92927034	92924147	4327	H1
chr15	93014480	93016767	93015101	2288	H1
chr15	94103213	94107897	94107312	4685	H1
chr15	95045592	95049308	95048058	3717	H1
chr15	95235825	95239928	95237415	4104	H1
chr15	96090433	96102016	96096345	11584	H1
chr15	96444425	96447291	96446305	2867	H1
chr15	96533211	96537898	96536467	4688	H1
chr15	96651837	96657018	96655770	5182	H1
chr15	96778146	96788511	96785252	10366	H1
chr16	5238390	5241424	5240957	3035	H1
chr16	5640096	5644642	5641362	4547	H1
chr16	18128981	18136466	18132256	7486	H1
chr16	20301070	20305162	20302555	4093	H1
chr16	20317677	20320501	20320276	2825	H1
chr16	20529217	20533402	20532032	4186	H1
chr16	22730085	22737377	22734692	7293	H1
chr16	46744807	46752350	46746553	7544	H1
chr16	49627898	49631342	49629862	3445	H1
chr16	50029132	50033013	50031169	3882	H1
chr16	50059830	50062971	50062608	3142	H1
chr16	50573048	50577213	50574468	4166	H1
chr16	50657703	50660379	50658573	2677	H1
chr16	52650476	52656046	52652470	5571	H1
chr16	52666590	52669073	52668048	2484	H1
chr16	52760768	52770294	52764986	9527	H1
chr16	53244145	53247624	53245589	3480	H1
chr16	54246478	54252943	54250598	6466	H1
chr16	54293559	54307693	54297466	14135	H1
chr16	54433208	54438875	54437248	5668	H1
chr16	58303239	58308495	58306054	5257	H1
chr16	63811950	63816450	63814080	4501	H1
chr16	64716289	64720171	64719301	3883	H1
chr16	69586967	69590722	69588762	3756	H1
chr16	72133543	72206481	72137239	72939	H1
chr16	78008025	78013712	78010459	5688	H1
chr16	78171041	78173676	78171861	2636	H1
chr16	78177293	78188812	78184972	11520	H1
chr16	78194476	78201087	78196606	6612	H1
chr16	78360288	78365781	78361837	5494	H1
chr16	78673093	78677381	78677201	4289	H1
chr16	80622069	80628137	80626515	6069	H1
chr16	81212840	81216572	81215407	3733	H1
chr16	81218123	81221887	81219642	3765	H1
chr16	81228153	81231963	81229143	3811	H1
chr16	81946381	81950133	81947593	3753	H1
chr16	81994790	81998528	81996798	3739	H1
chr17	5682350	5685332	5685257	2983	H1
chr17	6630711	6636316	6633416	5606	H1
chr17	10718742	10722012	10720317	3271	H1
chr17	11779310	11782966	11780925	3657	H1
chr17	12099049	12101964	12100869	2916	H1
chr17	12955315	12961611	12958241	6297	H1
chr17	15185039	15193439	15189342	8401	H1
chr17	28387312	28391633	28389163	4322	H1
chr17	28394570	28398978	28396235	4409	H1
chr17	28465386	28470146	28468616	4761	H1
chr17	28870431	28874181	28872096	3751	H1
chr17	29128218	29132914	29130613	4697	H1
chr17	29513584	29520334	29516929	6751	H1
chr17	30592778	30596698	30593143	3921	H1
chr17	31278605	31282490	31281538	3886	H1
chr17	47193419	47197752	47195429	4334	H1
chr17	47290188	47292758	47291183	2571	H1
chr17	50694641	50701424	50698755	6784	H1
chr17	50707188	50711575	50708501	4388	H1
chr17	51273957	51278320	51274367	4364	H1
chr17	51542483	51545307	51544470	2825	H1
chr17	51556753	51563635	51559401	6883	H1
chr17	60703319	60706176	60703499	2858	H1
chr17	60880559	60884604	60882589	4046	H1
chr17	62323705	62327220	62327010	3516	H1
chr17	64281777	64286809	64284377	5033	H1
chr17	66795249	66799223	66797524	3975	H1
chr17	66978272	66985077	66981368	6806	H1
chr17	67618056	67626968	67618056	8913	H1
chr17	67631319	67637083	67634109	5765	H1
chr17	67713788	67720069	67716311	6282	H1
chr17	67726340	67728610	67727541	2271	H1
chr18	6532290	6534695	6532290	2406	H1
chr18	8469125	8472242	8471285	3118	H1
chr18	10018004	10021464	10019069	3461	H1
chr18	10111564	10115107	10112804	3544	H1
chr18	10119038	10122534	10120838	3497	H1
chr18	10156776	10161131	10160277	4356	H1
chr18	10321036	10323416	10321951	2381	H1
chr18	10336844	10339700	10338124	2857	H1
chr18	11026135	11034458	11029001	8324	H1
chr18	11300467	11305366	11302993	4900	H1
chr18	11499999	11504431	11501954	4433	H1
chr18	14072114	14075362	14075157	3249	H1
chr18	18285707	18294816	18291378	9110	H1
chr18	20505162	20507982	20506907	2821	H1
chr18	20558075	20565427	20562410	7353	H1
chr18	20819925	20822662	20821592	2738	H1
chr18	21334337	21341890	21340693	7554	H1
chr18	21655114	21731237	21658560	76124	H1
chr18	23691763	23695078	23694673	3316	H1
chr18	32208225	32213369	32212287	5145	H1
chr18	32405905	32408550	32405905	2646	H1
chr18	33611015	33615673	33613593	4659	H1
chr18	35514248	35517733	35514685	3486	H1
chr18	35574613	35577304	35575503	2692	H1
chr18	35672694	35680375	35676708	7682	H1
chr18	35992090	35995900	35994710	3811	H1
chr18	37225547	37231907	37228572	6361	H1
chr18	38947474	38950385	38949515	2912	H1
chr18	40509196	40514845	40510370	5650	H1
chr18	40618850	40626145	40625315	7296	H1
chr18	40807380	40811287	40808212	3908	H1
chr18	41495621	41500062	41497431	4442	H1
chr18	41520089	41525595	41524005	5507	H1
chr18	41554436	41559277	41557084	4842	H1
chr18	43360615	43364898	43363153	4284	H1
chr18	43529349	43534462	43531462	5114	H1
chr18	45727075	45732738	45731142	5664	H1
chr18	46288023	46293619	46291361	5597	H1
chr18	46474490	46478329	46477234	3840	H1
chr18	47445225	47449400	47446100	4176	H1
chr18	54347404	54350634	54348874	3231	H1
chr18	54383323	54386568	54385108	3246	H1
chr18	55998473	56003722	56001372	5250	H1
chr18	57452488	57456091	57452648	3604	H1
chr18	57569096	57572237	57569266	3142	H1
chr18	57763202	57768241	57764752	5040	H1
chr18	60306604	60309806	60308746	3203	H1
chr18	69239218	69241574	69239838	2357	H1
chr18	69485439	69488515	69485824	3077	H1
chr18	69660314	69663211	69661551	2898	H1
chr18	71336828	71340046	71338925	3219	H1
chr18	74180229	74182494	74181444	2266	H1
chr18	74386380	74389930	74387246	3551	H1
chr18	74590395	74597190	74592686	6796	H1
chr19	11707244	11711249	11707244	4006	H1
chr19	12027934	12032285	12030823	4352	H1
chr19	12111290	12114378	12113621	3089	H1
chr19	12133563	12137672	12135445	4110	H1
chr19	12409963	12413093	12412878	3131	H1
chr19	14662975	14667573	14665148	4599	H1
chr19	33506620	33510343	33509508	3724	H1
chr19	35553879	35558077	35554806	4199	H1
chr19	36254996	36258817	36257065	3822	H1
chr19	36282043	36285464	36284644	3422	H1
chr19	36346600	36348841	36348045	2242	H1
chr19	36755720	36759218	36757132	3499	H1
chr19	37220193	37228281	37224523	8089	H1
chr19	39180687	39189266	39189069	8580	H1
chr19	42648203	42652741	42648203	4539	H1
chr19	42688542	42692716	42692216	4175	H1
chr19	42837235	42839454	42838854	2220	H1
chr19	44856561	44862097	44858316	5537	H1
chr19	49338480	49346457	49342678	7978	H1
chr19	49494965	49500107	49498212	5143	H1
chr19	49671758	49674456	49672008	2699	H1
chr19	56971682	56975539	56975314	3858	H1
chr19	57288690	57291357	57288690	2668	H1
chr19	62759571	62763151	62762376	3581	H1
chr19	62861693	62865653	62862961	3961	H1
chr2	1378345	1381780	1379440	3436	H1
chr2	2560660	2566091	2562511	5432	H1
chr2	2715655	2719743	2717903	4089	H1
chr2	2869119	2872590	2869710	3472	H1
chr2	3981025	3983757	3981902	2733	H1
chr2	6125736	6135474	6130290	9739	H1
chr2	8248104	8251791	8250111	3688	H1
chr2	12774716	12781585	12779235	6870	H1
chr2	12790869	12794745	12792065	3877	H1
chr2	14688331	14697986	14692787	9656	H1
chr2	16233092	16235946	16235396	2855	H1
chr2	18646946	18650934	18648401	3989	H1
chr2	19601491	19604255	19601806	2765	H1
chr2	19623209	19625603	19624641	2395	H1
chr2	19636250	19640704	19637069	4455	H1
chr2	19730134	19732719	19730949	2586	H1
chr2	21011793	21040719	21038497	28927	H1
chr2	23335461	23338930	23335886	3470	H1
chr2	29381487	29385370	29382722	3884	H1
chr2	29643697	29646128	29644902	2432	H1
chr2	29916692	29919754	29918899	3063	H1
chr2	29992854	30001215	30000130	8362	H1
chr2	30790028	30793772	30791520	3745	H1
chr2	31055345	31060400	31057625	5056	H1
chr2	33757727	33761360	33760504	3634	H1
chr2	34085866	34092233	34089655	6368	H1
chr2	37663127	37672370	37665554	9244	H1
chr2	37744214	37752483	37748901	8270	H1
chr2	39990862	39995212	39995007	4351	H1
chr2	41696680	41700145	41697077	3466	H1
chr2	42040455	42044950	42041740	4496	H1
chr2	45173452	45179837	45175977	6386	H1
chr2	45243642	45254556	45246583	10915	H1
chr2	45321817	45324754	45322829	2938	H1
chr2	45448286	45451956	45451796	3671	H1
chr2	46015354	46021107	46017309	5754	H1
chr2	46070461	46074652	46073824	4192	H1
chr2	46138805	46142299	46141106	3495	H1
chr2	46143809	46148065	46145644	4257	H1
chr2	46239046	46241529	46240096	2484	H1
chr2	47732277	47735671	47734101	3395	H1
chr2	49020515	49030215	49024687	9701	H1
chr2	53555597	53559555	53557177	3959	H1
chr2	53626384	53630521	53628430	4138	H1
chr2	62490971	62495770	62493096	4800	H1
chr2	62535688	62539265	62537930	3578	H1
chr2	63769780	63774028	63769996	4249	H1
chr2	65794143	65801523	65799998	7381	H1
chr2	67767737	67772322	67770621	4586	H1
chr2	67917967	67927207	67921017	9241	H1
chr2	68912082	68914312	68912512	2231	H1
chr2	71875601	71880912	71878931	5312	H1
chr2	71929615	71933504	71932274	3890	H1
chr2	72003304	72006690	72005110	3387	H1
chr2	73763846	73767085	73764396	3240	H1
chr2	75542352	75548018	75542352	5667	H1
chr2	80150780	80155037	80152820	4258	H1
chr2	80402828	80404951	80404380	2124	H1
chr2	83275665	83277815	83277650	2151	H1
chr2	84395190	84404363	84398712	9174	H1
chr2	87659429	87665717	87662172	6289	H1
chr2	98251629	98254868	98251629	3240	H1
chr2	101999815	102003303	102001153	3489	H1
chr2	102147375	102155406	102152123	8032	H1
chr2	102338238	102342972	102341334	4735	H1
chr2	102376295	102379487	102378641	3193	H1
chr2	102425652	102437436	102434148	11785	H1
chr2	103140285	103146101	103144623	5817	H1
chr2	104302199	104306274	104304456	4076	H1
chr2	104387492	104391843	104391002	4352	H1
chr2	106629064	106632019	106631344	2956	H1
chr2	107043613	107052110	107049862	8498	H1
chr2	107255927	107259731	107256971	3805	H1
chr2	108166898	108179223	108170552	12326	H1
chr2	111748313	111751063	111749483	2751	H1
chr2	111839709	111845773	111843386	6065	H1
chr2	112050075	112054812	112051025	4738	H1
chr2	113412934	113417674	113416305	4741	H1
chr2	113552907	113557450	113554817	4544	H1
chr2	115022579	115026123	115024353	3545	H1
chr2	118842690	118848319	118845947	5630	H1
chr2	118921147	118925323	118925088	4177	H1
chr2	118946777	118949141	118948556	2365	H1
chr2	119142364	119145016	119143972	2653	H1
chr2	119177931	119181491	119178937	3561	H1
chr2	124492772	124502089	124496372	9318	H1
chr2	127106987	127110305	127108030	3319	H1
chr2	127126912	127134868	127130307	7957	H1
chr2	127140165	127145641	127142576	5477	H1
chr2	132886551	132888976	132887161	2426	H1
chr2	132893287	132895992	132894741	2706	H1
chr2	134222794	134225478	134223348	2685	H1
chr2	137211675	137216102	137214130	4428	H1
chr2	137237773	137239818	137238808	2046	H1
chr2	137403705	137406362	137404510	2658	H1
chr2	138632469	138634754	138632469	2286	H1
chr2	139392101	139398340	139394201	6240	H1
chr2	141701509	141704113	141703510	2605	H1
chr2	145558040	145560320	145559700	2281	H1
chr2	147803597	147808724	147805127	5128	H1
chr2	150330281	150334902	150334237	4622	H1
chr2	161473840	161477882	161475070	4043	H1
chr2	170800484	170805010	170803393	4527	H1
chr2	174238221	174242567	174240053	4347	H1
chr2	174314552	174317907	174315775	3356	H1
chr2	174319111	174325639	174323433	6529	H1
chr2	177386102	177391343	177390118	5242	H1
chr2	192440951	192444176	192441691	3226	H1
chr2	200637826	200640466	200639896	2641	H1
chr2	204479691	204489713	204483542	10023	H1
chr2	204594344	204597203	204596778	2860	H1
chr2	204798964	204802500	204800244	3537	H1
chr2	204827643	204839109	204830468	11467	H1
chr2	204903885	204908564	204906577	4680	H1
chr2	205022015	205025393	205023281	3379	H1
chr2	205076663	205079423	205077553	2761	H1
chr2	205114214	205121971	205118207	7758	H1
chr2	207553110	207557812	207554716	4703	H1
chr2	207856762	207859598	207857388	2837	H1
chr2	213343010	213350770	213347443	7761	H1
chr2	213944426	213946683	213944766	2258	H1
chr2	216366440	216369532	216368977	3093	H1
chr2	217813916	217822345	217820560	8430	H1
chr2	218082155	218087299	218084282	5145	H1
chr2	220306139	220310489	220308848	4351	H1
chr2	221638854	221641100	221640729	2247	H1
chr2	225348787	225354709	225351580	5923	H1
chr2	226602728	226605766	226604346	3039	H1
chr2	226725132	226728706	226726631	3575	H1
chr2	226784544	226787694	226786349	3151	H1
chr2	228613396	228622383	228620580	8988	H1
chr2	229840829	229850679	229849083	9851	H1
chr2	234487252	234493720	234491451	6469	H1
chr2	234498312	234501888	234500312	3577	H1
chr2	234549318	234552500	234550985	3183	H1
chr2	234578047	234587999	234582629	9953	H1
chr2	235201679	235204868	235202914	3190	H1
chr2	237142050	237144666	237143556	2617	H1
chr2	237318509	237321511	237319291	3003	H1
chr2	237982286	237988272	237984679	5987	H1
chr2	240093182	240095730	240093757	2549	H1
chr20	1460553	1464749	1460808	4197	H1
chr20	4408598	4410876	4408935	2279	H1
chr20	9090765	9095927	9091972	5163	H1
chr20	9737715	9740015	9739424	2301	H1
chr20	11201323	11203956	11202733	2634	H1
chr20	11472573	11475966	11474086	3394	H1
chr20	11513586	11518029	11515589	4444	H1
chr20	11602655	11606431	11602934	3777	H1
chr20	11844145	11854825	11847469	10681	H1
chr20	12854779	12859782	12858209	5004	H1
chr20	13142367	13149240	13146018	6874	H1
chr20	15297651	15304222	15302652	6572	H1
chr20	17154240	17159194	17158090	4955	H1
chr20	19141361	19144949	19144354	3589	H1
chr20	19571825	19575149	19573349	3325	H1
chr20	19814560	19818739	19817258	4180	H1
chr20	20199633	20202981	20202826	3349	H1
chr20	20231516	20236231	20233016	4716	H1
chr20	20764302	20766839	20765613	2538	H1
chr20	20772370	20776876	20774002	4507	H1
chr20	22176347	22179367	22177892	3021	H1
chr20	22608962	22613732	22611616	4771	H1
chr20	22729221	22732301	22730201	3081	H1
chr20	23214662	23218040	23214890	3379	H1
chr20	23703471	23706339	23704326	2869	H1
chr20	23845709	23848514	23846554	2806	H1
chr20	24028280	24032093	24030418	3814	H1
chr20	24514352	24519392	24515977	5041	H1
chr20	37287408	37292072	37290510	4665	H1
chr20	37326484	37333339	37328334	6856	H1
chr20	38322444	38327208	38324053	4765	H1
chr20	38667562	38670507	38669229	2946	H1
chr20	38953631	38958569	38956339	4939	H1
chr20	39799664	39802527	39802134	2864	H1
chr20	41246780	41252930	41248410	6151	H1
chr20	46385276	46388196	46386136	2921	H1
chr20	50361396	50364304	50363393	2909	H1
chr20	51020951	51032443	51025926	11493	H1
chr20	51349595	51352065	51351646	2471	H1
chr20	51464137	51467727	51465413	3591	H1
chr20	52524906	52529443	52528273	4538	H1
chr20	52547125	52549891	52548880	2767	H1
chr20	55947354	55950284	55948194	2931	H1
chr20	57332478	57335322	57334527	2845	H1
chr20	57369404	57373140	57370700	3737	H1
chr20	57404799	57411843	57407659	7045	H1
chr20	59186737	59193787	59189442	7051	H1
chr21	15156268	15159765	15156448	3498	H1
chr21	15432028	15434493	15433530	2466	H1
chr21	15490756	15495095	15492394	4340	H1
chr21	15775515	15780924	15776766	5410	H1
chr21	17085609	17089375	17086384	3767	H1
chr21	18083392	18094070	18087853	10679	H1
chr21	18109307	18113941	18110176	4635	H1
chr21	18219389	18222746	18221866	3358	H1
chr21	25643602	25646857	25646517	3256	H1
chr21	25678072	25681927	25680030	3856	H1
chr21	27063619	27067332	27066795	3714	H1
chr21	27993200	27995850	27993645	2651	H1
chr21	28630649	28633835	28632422	3187	H1
chr21	28807771	28811044	28810107	3274	H1
chr21	29037519	29040545	29038732	3027	H1
chr21	30338115	30341302	30338925	3188	H1
chr21	32092288	32095008	32093818	2721	H1
chr21	32314519	32316804	32316009	2286	H1
chr21	34494997	34498731	34496636	3735	H1
chr21	34807876	34811602	34809121	3727	H1
chr21	34817327	34820347	34818272	3021	H1
chr21	35340886	35348945	35343430	8060	H1
chr21	35798733	35801584	35799860	2852	H1
chr21	36227377	36238444	36234849	11068	H1
chr21	36828181	36834853	36828181	6673	H1
chr21	36836482	36839402	36838397	2921	H1
chr21	38204026	38211556	38205426	7531	H1
chr21	38461527	38464037	38463252	2511	H1
chr21	38646951	38650253	38648246	3303	H1
chr21	38861572	38868936	38863268	7365	H1
chr21	38940350	38943432	38942222	3083	H1
chr21	38948299	38956040	38951520	7742	H1
chr21	39808084	39813299	39808084	5216	H1
chr21	40159440	40163585	40160400	4146	H1
chr21	40434872	40438777	40436068	3906	H1
chr21	41133766	41139635	41135391	5870	H1
chr21	41362252	41365738	41364548	3487	H1
chr21	41415604	41420705	41418644	5102	H1
chr22	31928097	31935576	31928097	7480	H1
chr22	32494698	32500882	32498878	6185	H1
chr3	2112207	2118826	2115325	6620	H1
chr3	3592307	3594767	3593362	2461	H1
chr3	5318176	5325985	5321645	7810	H1
chr3	8316336	8319833	8317543	3498	H1
chr3	8458564	8462921	8458564	4358	H1
chr3	16060951	16067130	16064379	6180	H1
chr3	16191365	16196965	16195615	5601	H1
chr3	17904330	17909077	17907672	4748	H1
chr3	18142817	18146463	18145223	3647	H1
chr3	22902290	22906070	22902665	3781	H1
chr3	22937174	22939936	22939726	2763	H1
chr3	30910127	30912402	30911537	2276	H1
chr3	30948626	30952031	30951836	3406	H1
chr3	31146976	31149692	31149472	2717	H1
chr3	33963293	33967273	33965163	3981	H1
chr3	34060596	34063905	34062908	3310	H1
chr3	34277699	34280094	34279434	2396	H1
chr3	34896701	34900030	34897562	3330	H1
chr3	36436516	36440862	36440037	4347	H1
chr3	36621239	36626453	36625063	5215	H1
chr3	36742969	36751267	36745867	8299	H1
chr3	37565817	37569153	37566467	3337	H1
chr3	37685005	37688305	37686461	3301	H1
chr3	38831207	38833650	38831797	2444	H1
chr3	39513851	39518453	39516850	4603	H1
chr3	39555290	39559147	39557362	3858	H1
chr3	40131572	40135971	40132517	4400	H1
chr3	40732778	40737608	40735373	4831	H1
chr3	42976894	42980054	42976894	3161	H1
chr3	43053064	43055465	43055300	2402	H1
chr3	43113296	43123212	43115357	9917	H1
chr3	43176472	43181564	43180879	5093	H1
chr3	43909508	43913822	43910783	4315	H1
chr3	44546058	44550464	44549823	4407	H1
chr3	44642931	44649515	44646379	6585	H1
chr3	46095406	46100748	46098078	5343	H1
chr3	54948898	54952318	54951528	3421	H1
chr3	55186204	55193508	55189311	7305	H1
chr3	55252022	55254283	55252671	2262	H1
chr3	55593476	55597049	55594736	3574	H1
chr3	55691606	55694136	55693616	2531	H1
chr3	58708414	58713969	58711269	5556	H1
chr3	59170858	59173728	59172293	2871	H1
chr3	59267072	59269798	59269388	2727	H1
chr3	59399467	59406453	59403348	6987	H1
chr3	59732095	59734895	59733435	2801	H1
chr3	60063190	60066524	60063998	3335	H1
chr3	60539259	60542690	60541284	3432	H1
chr3	60749303	60753855	60750974	4553	H1
chr3	60799791	60805675	60802661	5885	H1
chr3	61036457	61039654	61037547	3198	H1
chr3	64952696	64955211	64952696	2516	H1
chr3	65129020	65133688	65131988	4669	H1
chr3	67330009	67334656	67331058	4648	H1
chr3	67923087	67926219	67925404	3133	H1
chr3	68029256	68036029	68031591	6774	H1
chr3	72083607	72088872	72085154	5266	H1
chr3	73857721	73862571	73859291	4851	H1
chr3	73979683	73984673	73981070	4991	H1
chr3	74397293	74399550	74398485	2258	H1
chr3	74742257	74751016	74743515	8760	H1
chr3	75389590	75394385	75390995	4796	H1
chr3	77780341	77782579	77781957	2239	H1
chr3	78179005	78181947	78180757	2943	H1
chr3	78628469	78630670	78630037	2202	H1
chr3	84265778	84270748	84268780	4971	H1
chr3	99534362	99538348	99537953	3987	H1
chr3	103425447	103435132	103427382	9686	H1
chr3	105593963	105596499	105594508	2537	H1
chr3	106162820	106164961	106163455	2142	H1
chr3	107783865	107786878	107785673	3014	H1
chr3	108318890	108325048	108320701	6159	H1
chr3	113934755	113939010	113936540	4256	H1
chr3	115345220	115349118	115345835	3899	H1
chr3	119829523	119832764	119830189	3242	H1
chr3	120019427	120023527	120021052	4101	H1
chr3	123301752	123305949	123305767	4198	H1
chr3	131737573	131741600	131740690	4028	H1
chr3	132350074	132354651	132353788	4578	H1
chr3	132991805	132995352	132993092	3548	H1
chr3	133000595	133008771	133001821	8177	H1
chr3	136704299	136709519	136708062	5221	H1
chr3	136825862	136828094	136827379	2233	H1
chr3	137093800	137098125	137095573	4326	H1
chr3	140945048	140947508	140945048	2461	H1
chr3	141133847	141143238	141140738	9392	H1
chr3	141796742	141801384	141796992	4643	H1
chr3	145047288	145049892	145049072	2605	H1
chr3	147528975	147532451	147530138	3477	H1
chr3	150531178	150534951	150534198	3774	H1
chr3	151281735	151285527	151282552	3793	H1
chr3	152855086	152861794	152856406	6709	H1
chr3	157489091	157495179	157491846	6089	H1
chr3	159062389	159065426	159063470	3038	H1
chr3	160117547	160121044	160118203	3498	H1
chr3	160329462	160334100	160330917	4639	H1
chr3	160337814	160340777	160339495	2964	H1
chr3	161311053	161314331	161313605	3279	H1
chr3	161360596	161365625	161364311	5030	H1
chr3	179735762	179739037	179738217	3276	H1
chr3	182373648	182379901	182377520	6254	H1
chr3	188489938	188495973	188491940	6036	H1
chr3	189230684	189233423	189231095	2740	H1
chr3	194563588	194567781	194566615	4194	H1
chr3_random	528621	534759	532359	6139	H1
chr4	5194798	5197838	5197658	3041	H1
chr4	5318239	5321391	5320696	3153	H1
chr4	10682705	10686678	10683675	3974	H1
chr4	11370495	11374078	11372370	3584	H1
chr4	12456897	12464888	12462858	7992	H1
chr4	12733909	12738577	12735619	4669	H1
chr4	13950149	13952874	13951594	2726	H1
chr4	14475817	14482600	14481090	6784	H1
chr4	15014003	15017475	15014962	3473	H1
chr4	16052510	16059412	16058607	6903	H1
chr4	16840617	16843887	16840792	3271	H1
chr4	16859133	16862585	16860538	3453	H1
chr4	18299864	18302858	18300879	2995	H1
chr4	20569361	20573713	20571646	4353	H1
chr4	21555902	21560062	21557117	4161	H1
chr4	22508687	22512688	22510216	4002	H1
chr4	22743730	22746548	22744650	2819	H1
chr4	23599217	23602133	23600868	2917	H1
chr4	23610159	23612298	23610679	2140	H1
chr4	24340856	24345592	24345422	4737	H1
chr4	25600141	25603321	25601776	3181	H1
chr4	26966312	26972469	26968647	6158	H1
chr4	27965802	27969235	27968298	3434	H1
chr4	29803596	29806130	29804208	2535	H1
chr4	35609063	35612802	35610037	3740	H1
chr4	36921744	36926959	36925979	5216	H1
chr4	37057119	37059889	37059709	2771	H1
chr4	38006494	38010403	38008503	3910	H1
chr4	38168144	38172699	38168744	4556	H1
chr4	52791194	52794599	52793164	3406	H1
chr4	54879467	54883447	54880887	3981	H1
chr4	55000413	55004549	55000833	4137	H1
chr4	72794814	72800268	72795364	5455	H1
chr4	78497092	78500993	78498157	3902	H1
chr4	139821350	139824445	139822635	3096	H1
chr4	155065807	155068812	155066687	3006	H1
chr4	171414895	171420354	171417655	5460	H1
chr4	185373171	185375826	185375256	2656	H1
chr4	190207236	190210536	190208696	3301	H1
chr5	3240073	3244680	3242327	4608	H1
chr5	3480952	3483372	3481352	2421	H1
chr5	3658255	3662612	3661397	4358	H1
chr5	4165970	4168886	4167706	2917	H1
chr5	8805192	8808469	8805589	3278	H1
chr5	9791079	9794180	9793740	3102	H1
chr5	11317540	11326801	11323601	9262	H1
chr5	15055291	15061580	15056171	6290	H1
chr5	16046970	16051468	16047275	4499	H1
chr5	16118669	16120931	16118875	2263	H1
chr5	32887333	32891338	32891038	4006	H1
chr5	41304902	41308354	41306567	3453	H1
chr5	45069064	45071801	45070243	2738	H1
chr5	55597386	55603908	55599447	6523	H1
chr5	56829100	56834579	56830764	5480	H1
chr5	57404151	57407170	57405651	3020	H1
chr5	66578433	66580839	66580644	2407	H1
chr5	73385418	73388108	73386668	2691	H1
chr5	73392666	73398081	73394169	5416	H1
chr5	73589596	73593562	73592249	3967	H1
chr5	81971420	81977139	81974492	5720	H1
chr5	107125181	107129256	107126619	4076	H1
chr5	107133211	107136909	107136249	3699	H1
chr5	113041756	113044244	113043473	2489	H1
chr5	113052730	113056459	113055053	3730	H1
chr5	114151720	114156798	114154626	5079	H1
chr5	116017076	116019871	116019139	2796	H1
chr5	118107472	118110554	118109938	3083	H1
chr5	123750642	123760006	123757515	9365	H1
chr5	124558784	124561634	124560479	2851	H1
chr5	133113981	133117347	133115821	3367	H1
chr5	143182097	143189752	143186292	7656	H1
chr5	154505638	154507985	154506385	2348	H1
chr5	154975784	154980128	154976884	4345	H1
chr5	157894301	157898872	157895309	4572	H1
chr5	174419026	174422500	174422277	3475	H1
chr6	4550934	4553374	4551964	2441	H1
chr6	5772253	5775283	5772468	3031	H1
chr6	6490228	6493439	6492809	3212	H1
chr6	14538745	14551700	14550570	12956	H1
chr6	39991448	39995251	39991828	3804	H1
chr6	40007092	40011208	40008752	4117	H1
chr6	44699959	44709350	44703276	9392	H1
chr6	45996989	46001843	45998753	4855	H1
chr6	46399295	46403805	46402045	4511	H1
chr6	52022315	52026040	52023870	3726	H1
chr6	88708700	88714192	88710526	5493	H1
chr6	89087869	89092538	89091593	4670	H1
chr6	106284855	106287582	106285722	2728	H1
chr6	106348850	106351192	106349235	2343	H1
chr6	118546177	118548591	118547548	2415	H1
chr6	145387781	145392060	145388822	4280	H1
chr6	156009266	156014207	156013108	4942	H1
chr6	156707457	156711926	156710471	4470	H1
chr6	161174431	161178975	161177213	4545	H1
chr6	163281260	163283809	163283604	2550	H1
chr6	164069549	164071934	164070889	2386	H1
chr6	164296154	164300105	164297840	3952	H1
chr6	164305847	164310664	164308087	4818	H1
chr6	165260013	165263753	165260638	3741	H1
chr6	165564769	165567266	165566206	2498	H1
chr6	165639971	165644000	165643810	4030	H1
chr7	7427880	7431436	7429535	3557	H1
chr7	17685928	17689990	17688031	4063	H1
chr7	22057776	22060286	22059871	2511	H1
chr7	23896349	23902440	23900202	6092	H1
chr7	25663861	25668138	25665436	4278	H1
chr7	25677479	25681013	25678505	3535	H1
chr7	34070099	34074445	34071845	4347	H1
chr7	34094919	34098584	34097199	3666	H1
chr7	34137592	34141482	34139118	3891	H1
chr7	34324237	34329024	34324637	4788	H1
chr7	37012901	37017152	37014946	4252	H1
chr7	37087254	37094006	37092252	6753	H1
chr7	39173005	39176528	39175213	3524	H1
chr7	41082083	41089205	41082785	7123	H1
chr7	41410032	41412825	41411262	2794	H1
chr7	42344314	42348098	42346849	3785	H1
chr7	42435013	42440311	42436177	5299	H1
chr7	42497045	42499350	42498690	2306	H1
chr7	43231198	43234963	43233993	3766	H1
chr7	43308248	43315969	43308248	7722	H1
chr7	46362394	46370981	46367911	8588	H1
chr7	48263941	48274000	48264688	10060	H1
chr7	48391410	48393760	48391970	2351	H1
chr7	49328492	49333483	49328492	4992	H1
chr7	70610189	70613369	70611414	3181	H1
chr7	70643352	70647595	70646087	4244	H1
chr7	70661467	70668386	70665711	6920	H1
chr7	90888770	90894676	90892859	5907	H1
chr7	99338116	99348769	99348534	10654	H1
chr7	106081184	106086390	106084512	5207	H1
chr7	106214023	106220752	106214023	6730	H1
chr7	110004636	110007746	110006841	3111	H1
chr7	131192835	131195192	131194737	2358	H1
chr7	131380430	131384746	131383456	4317	H1
chr7	131491547	131499706	131495662	8160	H1
chr7	131512234	131514644	131513184	2411	H1
chr7	131584164	131590720	131588386	6557	H1
chr7	134616131	134620057	134616321	3927	H1
chr7	136677387	136679692	136679077	2306	H1
chr7	140725786	140728324	140727959	2539	H1
chr7	142410750	142422003	142415032	11254	H1
chr7	147570605	147575351	147571190	4747	H1
chr7	147591247	147597356	147593054	6110	H1
chr7	154169880	154172905	154171730	3026	H1
chr7	154560700	154566039	154563474	5340	H1
chr7	155520506	155528943	155520716	8438	H1
chr8	1190658	1198703	1193528	8046	H1
chr8	6802868	6805934	6804923	3067	H1
chr8	10039671	10046222	10039671	6552	H1
chr8	16162463	16165432	16164202	2970	H1
chr8	16170647	16174460	16173672	3814	H1
chr8	18338250	18344536	18340564	6287	H1
chr8	21026344	21029464	21028019	3121	H1
chr8	21147900	21158801	21158169	10902	H1
chr8	21321992	21326827	21324257	4836	H1
chr8	21582169	21584941	21583906	2773	H1
chr8	23763077	23774962	23774101	11886	H1
chr8	23892027	23894421	23892789	2395	H1
chr8	26997270	27002178	26998810	4909	H1
chr8	29441437	29445899	29445488	4463	H1
chr8	29633458	29636657	29635167	3200	H1
chr8	29715106	29724103	29718208	8998	H1
chr8	33220663	33223996	33223806	3334	H1
chr8	34544756	34550254	34549564	5499	H1
chr8	35863163	35866353	35864431	3191	H1
chr8	40505919	40509227	40507879	3309	H1
chr8	40969032	40973401	40969202	4370	H1
chr8	52598046	52602728	52600778	4683	H1
chr8	52644342	52647849	52644957	3508	H1
chr8	54089466	54091906	54089466	2441	H1
chr8	54324678	54327813	54326653	3136	H1
chr8	56267467	56269916	56267467	2450	H1
chr8	62409878	62414189	62411200	4312	H1
chr8	64372733	64376605	64375269	3873	H1
chr8	64463693	64467743	64465061	4051	H1
chr8	64542330	64546238	64543628	3909	H1
chr8	66217086	66225306	66221110	8221	H1
chr8	67035093	67042520	67038412	7428	H1
chr8	68890812	68894610	68893707	3799	H1
chr8	69766903	69770527	69767703	3625	H1
chr8	69855122	69857907	69856648	2786	H1
chr8	88773690	88776440	88774095	2751	H1
chr8	91868085	91873167	91869927	5083	H1
chr8	93503159	93506842	93503669	3684	H1
chr8	96707540	96710283	96710022	2744	H1
chr8	98163179	98166274	98165069	3096	H1
chr8	102870151	102873206	102872226	3056	H1
chr8	119821534	119826651	119823200	5118	H1
chr8	126806613	126811868	126808083	5256	H1
chr8	127003643	127008292	127007869	4650	H1
chr8	127377598	127382231	127379563	4634	H1
chr8	128730615	128735573	128734303	4959	H1
chr8	129953850	129956887	129955937	3038	H1
chr8	130763218	130769266	130766539	6049	H1
chr8	130806001	130808487	130807917	2487	H1
chr8	132117009	132121487	132119169	4479	H1
chr8	133216953	133227288	133226203	10336	H1
chr8	133294394	133301711	133297708	7318	H1
chr8	134034297	134036887	134035962	2591	H1
chr8	134062813	134075903	134065573	13091	H1
chr8	138573239	138577954	138577754	4716	H1
chr8	138924814	138932554	138928886	7741	H1
chr9	7556247	7559781	7557417	3535	H1
chr9	41068374	41072024	41071829	3651	H1
chr9	81812637	81869992	81812967	57356	H1
chr9	88559934	88562478	88561815	2545	H1
chr9	89616891	89624064	89620322	7174	H1
chr9	90561980	90564423	90562340	2444	H1
chr9	90700272	90703193	90703008	2922	H1
chr9	91723012	91725619	91724054	2608	H1
chr9	92234574	92237185	92235780	2612	H1
chr9	116599471	116602281	116602026	2811	H1
chr9	121762089	121765119	121763549	3031	H1
chr9	121905542	121910243	121905788	4702	H1
chr9_random	823498	827478	825318	3981	H1
chrX	2160245	2164426	2162215	4182	H1
chrX	2320247	2333893	2323782	13647	H1
chrX	9114503	9117398	9115933	2896	H1
chrX	12626109	12631969	12629809	5861	H1
chrX	14634980	14639495	14638430	4516	H1
chrX	16051301	16054331	16052726	3031	H1
chrX	17297520	17301548	17298140	4029	H1
chrX	17340059	17343755	17341699	3697	H1
chrX	20452794	20458922	20457459	6129	H1
chrX	21652865	21656560	21655185	3696	H1
chrX	22460724	22464209	22461785	3486	H1
chrX	22624976	22628251	22627791	3276	H1
chrX	23431645	23435983	23433248	4339	H1
chrX	25449836	25453597	25452048	3762	H1
chrX	30205056	30207674	30207459	2619	H1
chrX	30896168	30899268	30899073	3101	H1
chrX	30964228	30967593	30967018	3366	H1
chrX	38896170	38902093	38899532	5924	H1
chrX	39319612	39323172	39321387	3561	H1
chrX	42110823	42114335	42113420	3513	H1
chrX	43493377	43496212	43495797	2836	H1
chrX	43988559	43991539	43989254	2981	H1
chrX	44927317	44931287	44928277	3971	H1
chrX	45871214	45875420	45874152	4207	H1
chrX	46190998	46199796	46194484	8799	H1
chrX	47487126	47489687	47487936	2562	H1
chrX	50335599	50341083	50335599	5485	H1
chrX	54963782	54971003	54967573	7222	H1
chrX	55044086	55050042	55046036	5957	H1
chrX	62886539	62891458	62890044	4920	H1
chrX	63336604	63341839	63338214	5236	H1
chrX	68522774	68528217	68526823	5444	H1
chrX	71919666	71923307	71919876	3642	H1
chrX	72070422	72080878	72073716	10457	H1
chrX	77791559	77794298	77792659	2740	H1
chrX	88997018	89000025	88999860	3008	H1
chrX	101068313	101070906	101070336	2594	H1
chrX	108611438	108617752	108612480	6315	H1
chrX	111885178	111892076	111889974	6899	H1
chrX	114997373	115000129	114999734	2757	H1
chrX	128077658	128081310	128079342	3653	H1
chrX	134320279	134322923	134321270	2645	H1
chrX	137765216	137767500	137766480	2285	H1
chrX	140196843	140203451	140200517	6609	H1
chrX	148658386	148662261	148661246	3876	H1
chrX	149288719	149291373	149291178	2655	H1
chrX	149396483	149403461	149399995	6979	H1
chrX	153525520	153530655	153527845	5136	H1
chrX_random	1688553	1691484	1688553	2932	H1
chrY	1541364	1544934	1541674	3571	H1
chrY	1831301	1834312	1832769	3012	H1
chrY	2320247	2333893	2323782	13647	H1
chrY	6175905	6192774	6179521	16870	H1
chrY	6895310	6899251	6897366	3942	H1
chrY	14375177	14378988	14375836	3812	H1
chr1	7329282	7332487	7329687	3206	ADA-38
chr1	14459622	14464884	14461399	5263	ADA-38
chr1	29820700	29823870	29822110	3171	ADA-38
chr1	30251083	30254485	30251903	3403	ADA-38
chr1	33849521	33855382	33853101	5862	ADA-38
chr1	34080635	34089530	34082315	8896	ADA-38
chr1	34696198	34699880	34698180	3683	ADA-38
chr1	34731592	34735271	34734535	3680	ADA-38
chr1	38537500	38541874	38540323	4375	ADA-38
chr1	38922768	38928075	38926770	5308	ADA-38
chr1	47104441	47116894	47109686	12454	ADA-38
chr1	49054148	49058423	49057188	4276	ADA-38
chr1	55614057	55616388	55614842	2332	ADA-38
chr1	55621187	55623572	55622617	2386	ADA-38
chr1	56290038	56292714	56290038	2677	ADA-38
chr1	59382583	59388318	59384594	5736	ADA-38
chr1	60993578	60998681	60994484	5104	ADA-38
chr1	68247852	68251684	68248052	3833	ADA-38
chr1	84536022	84542776	84540900	6755	ADA-38
chr1	88507528	88510632	88507989	3105	ADA-38
chr1	89495036	89499740	89497904	4705	ADA-38
chr1	94873719	94876892	94875239	3174	ADA-38
chr1	111689381	111696975	111693583	7595	ADA-38
chr1	114492265	114497396	114493826	5132	ADA-38
chr1	115678045	115685795	115685575	7751	ADA-38
chr1	115692728	115698487	115694767	5760	ADA-38
chr1	117949021	117956827	117954357	7807	ADA-38
chr1	118681884	118684927	118681884	3044	ADA-38
chr1	119712835	119715180	119714080	2346	ADA-38
chr1	151591721	151594803	151591886	3083	ADA-38
chr1	155725234	155733161	155727978	7928	ADA-38
chr1	156114005	156117640	156115250	3636	ADA-38
chr1	158843359	158846231	158843359	2873	ADA-38
chr1	158912579	158916075	158913893	3497	ADA-38
chr1	164586333	164590697	164589226	4365	ADA-38
chr1	164668584	164671230	164669124	2647	ADA-38
chr1	168554750	168557728	168556208	2979	ADA-38
chr1	171436120	171448181	171438787	12062	ADA-38
chr1	173609194	173614143	173612273	4950	ADA-38
chr1	173986451	173990616	173988061	4166	ADA-38
chr1	174702165	174705665	174702710	3501	ADA-38
chr1	179911225	179915182	179912795	3958	ADA-38
chr1	181598925	181604855	181600245	5931	ADA-38
chr1	184448424	184451529	184449199	3106	ADA-38
chr1	185916880	185919235	185918770	2356	ADA-38
chr1	204152351	204155511	204153826	3161	ADA-38
chr1	206776101	206779889	206777937	3789	ADA-38
chr1	207131142	207134759	207133302	3618	ADA-38
chr1	207442024	207449164	207444430	7141	ADA-38
chr1	207589229	207593252	207590611	4024	ADA-38
chr1	211612231	211614747	211613331	2517	ADA-38
chr1	211630045	211632620	211631800	2576	ADA-38
chr1	212100259	212103952	212102517	3694	ADA-38
chr1	213572856	213575837	213575452	2982	ADA-38
chr1	216680070	216684751	216682296	4682	ADA-38
chr1	217557272	217561853	217558567	4582	ADA-38
chr1	217900336	217903792	217903138	3457	ADA-38
chr1	218051492	218054649	218054339	3158	ADA-38
chr1	220449180	220452105	220451860	2926	ADA-38
chr1	223107566	223110425	223109051	2860	ADA-38
chr1	231992875	231995504	231995052	2630	ADA-38
chr1	233013440	233017480	233015125	4041	ADA-38
chr1	239463966	239466911	239463966	2946	ADA-38
chr10	2247831	2252451	2250012	4621	ADA-38
chr10	4185378	4190989	4188907	5612	ADA-38
chr10	9949852	9954800	9954435	4949	ADA-38
chr10	29647335	29652548	29649898	5214	ADA-38
chr10	30185990	30188837	30186983	2848	ADA-38
chr10	31465500	31468659	31467335	3160	ADA-38
chr10	43985321	43990751	43987141	5431	ADA-38
chr10	49072417	49075086	49072852	2670	ADA-38
chr10	49801585	49804779	49802035	3195	ADA-38
chr10	49991960	49997615	49996317	5656	ADA-38
chr10	50060145	50069063	50060145	8919	ADA-38
chr10	65466932	65475435	65468327	8504	ADA-38
chr10	77333481	77336724	77334161	3244	ADA-38
chr10	77462037	77466767	77463672	4731	ADA-38
chr10	77740630	77743857	77742266	3228	ADA-38
chr10	78331111	78333502	78331941	2392	ADA-38
chr10	78717121	78719536	78718501	2416	ADA-38
chr10	78759784	78762665	78762015	2882	ADA-38
chr10	79964044	79971570	79970390	7527	ADA-38
chr10	82345033	82350499	82348839	5467	ADA-38
chr10	82517240	82519968	82517240	2729	ADA-38
chr10	86463214	86467158	86464790	3945	ADA-38
chr10	86714537	86718318	86714537	3782	ADA-38
chr10	87310639	87314819	87311425	4181	ADA-38
chr10	87341658	87345626	87345196	3969	ADA-38
chr10	87511579	87514682	87514064	3104	ADA-38
chr10	87742906	87746783	87745241	3878	ADA-38
chr10	87815626	87823703	87821867	8078	ADA-38
chr10	91702344	91705024	91702944	2681	ADA-38
chr10	91895109	91899254	91898219	4146	ADA-38
chr10	106502988	106505876	106502988	2889	ADA-38
chr10	113039541	113042981	113040316	3441	ADA-38
chr10	113103025	113106903	113105903	3879	ADA-38
chr10	113580490	113585736	113583386	5247	ADA-38
chr10	115132635	115138478	115134570	5844	ADA-38
chr10	117726586	117732620	117726586	6035	ADA-38
chr10	120599737	120602122	120601977	2386	ADA-38
chr10	120615130	120619276	120615130	4147	ADA-38
chr10	121969037	121972343	121969927	3307	ADA-38
chr10	122084973	122088189	122085358	3217	ADA-38
chr10	122093212	122096930	122093482	3719	ADA-38
chr10	122344989	122349454	122347044	4466	ADA-38
chr10	122711187	122714212	122711372	3026	ADA-38
chr10	122832683	122837029	122835148	4347	ADA-38
chr10	123118668	123122144	123119386	3477	ADA-38
chr10	124301960	124304930	124303820	2971	ADA-38
chr10	124311239	124313969	124313154	2731	ADA-38
chr10	125095619	125098783	125096991	3165	ADA-38
chr10	127020960	127025070	127024867	4111	ADA-38
chr10	127126036	127128334	127126686	2299	ADA-38
chr10	127836276	127850086	127838893	13811	ADA-38
chr10	128190134	128193200	128191610	3067	ADA-38
chr10	128276695	128279339	128278469	2645	ADA-38
chr10	129266326	129268966	129266985	2641	ADA-38
chr10	129966241	129969935	129967558	3695	ADA-38
chr10	130116684	130120392	130119417	3709	ADA-38
chr10	130225948	130231837	130229205	5890	ADA-38
chr10	130256078	130259551	130258716	3474	ADA-38
chr10	130427214	130430889	130428434	3676	ADA-38
chr10	130473950	130476739	130476529	2790	ADA-38
chr10	130646403	130650203	130648453	3801	ADA-38
chr10	130823420	130827931	130826896	4512	ADA-38
chr10	130897554	130900323	130900073	2770	ADA-38
chr11	4365690	4368185	4367765	2496	ADA-38
chr11	4575714	4581209	4578589	5496	ADA-38
chr11	5357862	5362855	5361277	4994	ADA-38
chr11	5928324	5932474	5928931	4151	ADA-38
chr11	5997513	6001463	5997908	3951	ADA-38
chr11	7423920	7427653	7427478	3734	ADA-38
chr11	11097038	11101408	11100828	4371	ADA-38
chr11	11716955	11722213	11718105	5259	ADA-38
chr11	15185233	15189323	15188688	4091	ADA-38
chr11	15252868	15256150	15255030	3283	ADA-38
chr11	15627035	15632484	15628438	5450	ADA-38
chr11	21242144	21245796	21242469	3653	ADA-38
chr11	28508837	28513465	28511001	4629	ADA-38
chr11	28785962	28788975	28787585	3014	ADA-38
chr11	29820342	29825586	29820482	5245	ADA-38
chr11	30709002	30711584	30711144	2583	ADA-38
chr11	30751141	30754228	30751386	3088	ADA-38
chr11	34564209	34568622	34564209	4414	ADA-38
chr11	35160273	35166351	35163750	6079	ADA-38
chr11	35237513	35240194	35239139	2682	ADA-38
chr11	57882224	57887057	57886065	4834	ADA-38
chr11	58424266	58428489	58426284	4224	ADA-38
chr11	58953530	58960380	58956441	6851	ADA-38
chr11	68727967	68730504	68729719	2538	ADA-38
chr11	68742062	68745013	68744808	2952	ADA-38
chr11	85842580	85845480	85843205	2901	ADA-38
chr11	85955979	85960753	85960563	4775	ADA-38
chr11	86805979	86810769	86808609	4791	ADA-38
chr11	91680023	91683262	91680023	3240	ADA-38
chr11	92143775	92147016	92143775	3242	ADA-38
chr11	92330059	92334346	92331244	4288	ADA-38
chr11	101100789	101105005	101104301	4217	ADA-38
chr11	102975096	102979511	102976241	4416	ADA-38
chr11	108430048	108434159	108431359	4112	ADA-38
chr11	111850778	111854613	111853383	3836	ADA-38
chr11	111958939	111964585	111960014	5647	ADA-38
chr11	114455781	114458786	114456821	3006	ADA-38
chr11	115754723	115759158	115757817	4436	ADA-38
chr11	121070862	121075438	121071920	4577	ADA-38
chr11	130011050	130014730	130012860	3681	ADA-38
chr11	130435411	130439358	130437010	3948	ADA-38
chr11	130494122	130497837	130497267	3716	ADA-38
chr11	130665052	130668913	130667463	3862	ADA-38
chr11	131561058	131566338	131563598	5281	ADA-38
chr11	132015145	132019612	132017655	4468	ADA-38
chr12	2391740	2396430	2394444	4691	ADA-38
chr12	2446499	2453195	2452495	6697	ADA-38
chr12	5624579	5630739	5625344	6161	ADA-38
chr12	5722219	5736922	5729691	14704	ADA-38
chr12	13704709	13709503	13706164	4795	ADA-38
chr12	19783463	19787209	19785208	3747	ADA-38
chr12	28592989	28597096	28594485	4108	ADA-38
chr12	28916988	28920254	28919399	3267	ADA-38
chr12	30057750	30062513	30059417	4764	ADA-38
chr12	30893095	30899885	30894490	6791	ADA-38
chr12	40474328	40477952	40476883	3625	ADA-38
chr12	41662898	41667353	41665918	4456	ADA-38
chr12	43725700	43729388	43727121	3689	ADA-38
chr12	45339901	45342916	45341471	3016	ADA-38
chr12	45613822	45618698	45614437	4877	ADA-38
chr12	45950863	45953453	45951478	2591	ADA-38
chr12	46088499	46091344	46089354	2846	ADA-38
chr12	51386214	51395046	51390914	8833	ADA-38
chr12	55517295	55521160	55520995	3866	ADA-38
chr12	56976441	56981177	56980602	4737	ADA-38
chr12	57024505	57027613	57025602	3109	ADA-38
chr12	57326417	57329061	57327837	2645	ADA-38
chr12	66194656	66198703	66196177	4048	ADA-38
chr12	87962949	87967142	87965177	4194	ADA-38
chr12	91486704	91492327	91489102	5624	ADA-38
chr12	96920428	96924189	96921524	3762	ADA-38
chr12	97234831	97238385	97237400	3555	ADA-38
chr12	101395812	101398679	101397499	2868	ADA-38
chr12	101687795	101690347	101688948	2553	ADA-38
chr12	104640862	104643812	104641288	2951	ADA-38
chr12	113145196	113148971	113146141	3776	ADA-38
chr12	118334970	118341812	118338151	6843	ADA-38
chr12	118414352	118418192	118417204	3841	ADA-38
chr12	130430560	130435523	130434988	4964	ADA-38
chr12	132143616	132146261	132144436	2646	ADA-38
chr13	22941380	22945623	22945373	4244	ADA-38
chr13	24636782	24639211	24637326	2430	ADA-38
chr13	29469838	29473862	29471827	4025	ADA-38
chr13	32754581	32758319	32756281	3739	ADA-38
chr13	33547866	33552162	33551332	4297	ADA-38
chr13	33908181	33912696	33911316	4516	ADA-38
chr13	34136996	34140269	34136996	3274	ADA-38
chr13	39616660	39619297	39618892	2638	ADA-38
chr13	39659465	39663759	39662277	4295	ADA-38
chr13	39948618	39951710	39949866	3093	ADA-38
chr13	42441097	42445894	42442532	4798	ADA-38
chr13	43514395	43517183	43516963	2789	ADA-38
chr13	43522338	43526977	43522998	4640	ADA-38
chr13	43777672	43782177	43780012	4506	ADA-38
chr13	44238373	44241439	44239847	3067	ADA-38
chr13	45193907	45197479	45195514	3573	ADA-38
chr13	48349836	48355857	48354027	6022	ADA-38
chr13	74357081	74359311	74357866	2231	ADA-38
chr13	74667699	74670367	74669374	2669	ADA-38
chr13	74690003	74692896	74691210	2894	ADA-38
chr13	75615857	75618954	75618569	3098	ADA-38
chr13	94309443	94312856	94310923	3414	ADA-38
chr13	96559680	96564220	96562337	4541	ADA-38
chr13	100271770	100277889	100274453	6120	ADA-38
chr13	102486724	102490264	102487909	3541	ADA-38
chr13	102584428	102587574	102586938	3147	ADA-38
chr13	102639778	102644540	102641378	4763	ADA-38
chr13	105726999	105730875	105728650	3877	ADA-38
chr13	106270101	106273520	106272206	3420	ADA-38
chr13	106368229	106371020	106368803	2792	ADA-38
chr13	108041934	108046026	108041934	4093	ADA-38
chr13	108122539	108128557	108125149	6019	ADA-38
chr13	108861383	108863568	108862378	2186	ADA-38
chr13	109411479	109414549	109411864	3071	ADA-38
chr13	112026709	112029894	112028909	3186	ADA-38
chr14	24217067	24222402	24220527	5336	ADA-38
chr14	24271717	24274937	24271717	3221	ADA-38
chr14	25058644	25062671	25059802	4028	ADA-38
chr14	29750689	29754027	29753193	3339	ADA-38
chr14	33702635	33706395	33703385	3761	ADA-38
chr14	33765506	33769917	33765506	4412	ADA-38
chr14	39116268	39120328	39117533	4061	ADA-38
chr14	51080719	51084931	51082217	4213	ADA-38
chr14	55296877	55299617	55298977	2741	ADA-38
chr14	70769418	70773285	70770208	3868	ADA-38
chr14	77689930	77697148	77693718	7219	ADA-38
chr14	77842870	77850049	77845067	7180	ADA-38
chr14	81209259	81213269	81209259	4011	ADA-38
chr14	88557050	88562314	88561334	5265	ADA-38
chr14	95307924	95310891	95308756	2968	ADA-38
chr14	97591051	97593579	97591509	2529	ADA-38
chr15	31664205	31667526	31665026	3322	ADA-38
chr15	44158321	44161960	44159336	3640	ADA-38
chr15	46064501	46068177	46067096	3677	ADA-38
chr15	56356410	56359511	56357829	3102	ADA-38
chr15	58968656	58971025	58969645	2370	ADA-38
chr15	59780864	59784235	59782410	3372	ADA-38
chr15	84525971	84528417	84525971	2447	ADA-38
chr15	85945784	85952381	85947963	6598	ADA-38
chr15	86095593	86098319	86096133	2727	ADA-38
chr15	86207660	86212322	86210150	4663	ADA-38
chr15	92922708	92927484	92924147	4777	ADA-38
chr15	92977269	92981759	92981354	4491	ADA-38
chr15	96533476	96537898	96534036	4423	ADA-38
chr15	96652680	96657018	96656848	4339	ADA-38
chr16	9407315	9413318	9409016	6004	ADA-38
chr16	10137929	10141134	10140589	3206	ADA-38
chr16	13643273	13647574	13647205	4302	ADA-38
chr16	20529217	20533402	20531607	4186	ADA-38
chr16	22645991	22648544	22647096	2554	ADA-38
chr16	47490080	47493172	47491290	3093	ADA-38
chr16	47773407	47776334	47773612	2928	ADA-38
chr16	50573643	50575838	50574468	2196	ADA-38
chr16	54294547	54302759	54297686	8213	ADA-38
chr16	54433208	54441412	54437248	8205	ADA-38
chr16	69586967	69592008	69588762	5042	ADA-38
chr16	72396417	72402135	72401450	5719	ADA-38
chr16	78360727	78365551	78361837	4825	ADA-38
chr16	78572021	78575256	78573769	3236	ADA-38
chr16	79114716	79117720	79116278	3005	ADA-38
chr16	80622069	80627887	80626515	5819	ADA-38
chr16	81212635	81217292	81215407	4658	ADA-38
chr16	81218947	81221702	81219867	2756	ADA-38
chr16	81228358	81231963	81229253	3606	ADA-38
chr17	3080094	3084030	3081189	3937	ADA-38
chr17	12098594	12101739	12100869	3146	ADA-38
chr17	14580687	14584563	14583533	3877	ADA-38
chr17	14770140	14773724	14771360	3585	ADA-38
chr17	28735658	28738963	28736518	3306	ADA-38
chr17	29127718	29133887	29132094	6170	ADA-38
chr17	29167973	29171133	29170703	3161	ADA-38
chr17	29295466	29302106	29298761	6641	ADA-38
chr17	29316478	29321823	29318713	5346	ADA-38
chr17	31249400	31252525	31250390	3126	ADA-38
chr17	31278040	31282490	31281120	4451	ADA-38
chr17	60879919	60885119	60882589	5201	ADA-38
chr17	67713173	67720319	67716311	7147	ADA-38
chr17	67723255	67728180	67726525	4926	ADA-38
chr17	67813569	67816751	67815061	3183	ADA-38
chr18	10111564	10115267	10112804	3704	ADA-38
chr18	10118823	10122344	10120838	3522	ADA-38
chr18	10154346	10161131	10160277	6786	ADA-38
chr18	10234793	10238234	10236033	3442	ADA-38
chr18	28699624	28702059	28700394	2436	ADA-38
chr18	33607845	33617749	33615058	9905	ADA-38
chr18	38130085	38133902	38131977	3818	ADA-38
chr18	40292775	40298058	40296968	5284	ADA-38
chr18	40618850	40622504	40621495	3655	ADA-38
chr18	40731941	40736653	40733321	4713	ADA-38
chr18	40804061	40812487	40807585	8427	ADA-38
chr18	41046163	41050378	41048178	4216	ADA-38
chr18	41112815	41115985	41112815	3171	ADA-38
chr18	41218793	41223601	41220908	4809	ADA-38
chr18	41494896	41500247	41497431	5352	ADA-38
chr18	47445080	47450188	47446100	5109	ADA-38
chr18	47536888	47543233	47543073	6346	ADA-38
chr18	57452218	57456531	57453073	4314	ADA-38
chr18	71181362	71185261	71184301	3900	ADA-38
chr18	71892925	71897598	71896605	4674	ADA-38
chr19	36254996	36259252	36256225	4257	ADA-38
chr19	36281868	36286209	36284644	4342	ADA-38
chr19	36345190	36349671	36348045	4482	ADA-38
chr19	36754274	36760239	36756330	5966	ADA-38
chr19	36856556	36859457	36858475	2902	ADA-38
chr19	37218997	37231255	37221103	12259	ADA-38
chr19	37249107	37251957	37250082	2851	ADA-38
chr19	42648203	42652741	42648203	4539	ADA-38
chr19	42688542	42692396	42689657	3855	ADA-38
chr19	42837012	42839454	42838469	2443	ADA-38
chr19	44856561	44862097	44858316	5537	ADA-38
chr19	49338480	49343148	49342443	4669	ADA-38
chr19	57592229	57595880	57593490	3652	ADA-38
chr1_random	1357941	1361442	1357941	3502	ADA-38
chr2	1397744	1402122	1399154	4379	ADA-38
chr2	2465192	2468909	2467207	3718	ADA-38
chr2	2980655	2985926	2984737	5272	ADA-38
chr2	3981025	3984562	3981902	3538	ADA-38
chr2	5619504	5622839	5622474	3336	ADA-38
chr2	5966950	5969363	5968873	2414	ADA-38
chr2	7461070	7463622	7463457	2553	ADA-38
chr2	8248696	8252358	8250111	3663	ADA-38
chr2	12776137	12781870	12779420	5734	ADA-38
chr2	12790439	12794520	12792065	4082	ADA-38
chr2	14447972	14452134	14448617	4163	ADA-38
chr2	14826326	14832106	14828871	5781	ADA-38
chr2	14961081	14965501	14963371	4421	ADA-38
chr2	15116032	15118165	15116807	2134	ADA-38
chr2	16232212	16235946	16235396	3735	ADA-38
chr2	16258689	16261694	16258894	3006	ADA-38
chr2	29381487	29385008	29382722	3522	ADA-38
chr2	29643311	29646128	29644902	2818	ADA-38
chr2	29916692	29920104	29919499	3413	ADA-38
chr2	30716574	30719427	30717224	2854	ADA-38
chr2	31487753	31490443	31489033	2691	ADA-38
chr2	31842476	31845821	31843861	3346	ADA-38
chr2	34081499	34091988	34085866	10490	ADA-38
chr2	37745259	37750159	37746817	4901	ADA-38
chr2	37888828	37894131	37892696	5304	ADA-38
chr2	39991047	39995212	39995007	4166	ADA-38
chr2	42040053	42042750	42041740	2698	ADA-38
chr2	45243447	45249654	45246583	6208	ADA-38
chr2	45321992	45325644	45324249	3653	ADA-38
chr2	45445726	45451956	45448286	6231	ADA-38
chr2	46141106	46146639	46144028	5534	ADA-38
chr2	46239046	46241464	46240501	2419	ADA-38
chr2	49020039	49028753	49023889	8715	ADA-38
chr2	53555597	53559250	53557447	3654	ADA-38
chr2	59540144	59544613	59542910	4470	ADA-38
chr2	60142686	60148761	60145160	6076	ADA-38
chr2	60149991	60152754	60152094	2764	ADA-38
chr2	65792661	65801523	65800188	8863	ADA-38
chr2	65994808	65997714	65996869	2907	ADA-38
chr2	67767327	67772322	67770621	4996	ADA-38
chr2	67917572	67926587	67921017	9016	ADA-38
chr2	71875390	71882362	71879696	6973	ADA-38
chr2	71930444	71933064	71932274	2621	ADA-38
chr2	72001944	72006690	72005500	4747	ADA-38
chr2	75131880	75136330	75131880	4451	ADA-38
chr2	79321451	79326714	79322867	5264	ADA-38
chr2	80509214	80513244	80509534	4031	ADA-38
chr2	80580135	80582747	80581782	2613	ADA-38
chr2	83864808	83869403	83868423	4596	ADA-38
chr2	84395190	84404114	84398712	8925	ADA-38
chr2	87659429	87665717	87662172	6289	ADA-38
chr2	102000360	102003508	102000818	3149	ADA-38
chr2	102147375	102152923	102149020	5549	ADA-38
chr2	102338238	102342972	102341334	4735	ADA-38
chr2	102376070	102379702	102376710	3633	ADA-38
chr2	102426082	102429842	102428736	3761	ADA-38
chr2	102432186	102436716	102435353	4531	ADA-38
chr2	106629064	106632019	106630484	2956	ADA-38
chr2	111748313	111751063	111749483	2751	ADA-38
chr2	111839919	111846163	111843951	6245	ADA-38
chr2	113357370	113360216	113358681	2847	ADA-38
chr2	113552212	113556517	113554817	4306	ADA-38
chr2	115256284	115259238	115256674	2955	ADA-38
chr2	118843061	118848319	118845947	5259	ADA-38
chr2	119142784	119145016	119144387	2233	ADA-38
chr2	119177931	119181696	119178937	3766	ADA-38
chr2	130126444	130129617	130129407	3174	ADA-38
chr2	132918671	132925755	132921356	7085	ADA-38
chr2	133892488	133896410	133895989	3923	ADA-38
chr2	134222794	134225478	134223348	2685	ADA-38
chr2	136718110	136720798	136719923	2689	ADA-38
chr2	139393151	139397805	139394201	4655	ADA-38
chr2	147515397	147518913	147517486	3517	ADA-38
chr2	147922882	147925512	147924277	2631	ADA-38
chr2	170800874	170805010	170803553	4137	ADA-38
chr2	177386102	177392163	177390118	6062	ADA-38
chr2	180759614	180762404	180761184	2791	ADA-38
chr2	200637826	200640466	200639896	2641	ADA-38
chr2	204594344	204597203	204596778	2860	ADA-38
chr2	204797733	204801924	204800244	4192	ADA-38
chr2	204828458	204839109	204830468	10652	ADA-38
chr2	204902634	204908564	204906577	5931	ADA-38
chr2	205022015	205024946	205022681	2932	ADA-38
chr2	207553330	207558397	207554936	5068	ADA-38
chr2	207856762	207859598	207858819	2837	ADA-38
chr2	217817437	217821305	217818489	3869	ADA-38
chr2	217844612	217850962	217848237	6351	ADA-38
chr2	218082155	218087299	218084282	5145	ADA-38
chr2	225350088	225353919	225351415	3832	ADA-38
chr2	226602728	226605366	226603505	2639	ADA-38
chr2	226784544	226788489	226786349	3946	ADA-38
chr2	229619808	229624184	229620798	4377	ADA-38
chr2	229843089	229850679	229847375	7591	ADA-38
chr2	234490856	234493720	234490856	2865	ADA-38
chr2	234498022	234501888	234500707	3867	ADA-38
chr2	234576502	234583071	234580381	6570	ADA-38
chr2	239130148	239136199	239134179	6052	ADA-38
chr2	240092522	240096790	240095730	4269	ADA-38
chr2	240190588	240197139	240193905	6552	ADA-38
chr20	1462528	1466218	1462528	3691	ADA-38
chr20	4413159	4416751	4415071	3593	ADA-38
chr20	5254761	5261094	5256477	6334	ADA-38
chr20	11201083	11203956	11202733	2874	ADA-38
chr20	11472734	11475966	11474731	3233	ADA-38
chr20	11848699	11854420	11850139	5722	ADA-38
chr20	12300133	12302973	12301263	2841	ADA-38
chr20	12853804	12859386	12856639	5583	ADA-38
chr20	15502038	15504618	15502688	2581	ADA-38
chr20	16277178	16282014	16281183	4837	ADA-38
chr20	16941585	16944241	16943516	2657	ADA-38
chr20	19570800	19574729	19573349	3930	ADA-38
chr20	20895445	20898938	20896505	3494	ADA-38
chr20	22729821	22732736	22731511	2916	ADA-38
chr20	22791518	22794852	22792543	3335	ADA-38
chr20	24027630	24033088	24029115	5459	ADA-38
chr20	24514122	24519557	24516207	5436	ADA-38
chr20	37466256	37471260	37467156	5005	ADA-38
chr20	37490719	37493137	37491532	2419	ADA-38
chr20	38322444	38327403	38322444	4960	ADA-38
chr20	57277244	57281204	57278259	3961	ADA-38
chr20	57332478	57335562	57333296	3085	ADA-38
chr20	57369207	57373140	57370700	3934	ADA-38
chr20	58214558	58219974	58216495	5417	ADA-38
chr20	58372311	58375842	58374251	3532	ADA-38
chr20	58514142	58516817	58515472	2676	ADA-38
chr20	58547725	58551853	58548571	4129	ADA-38
chr20	58857871	58860446	58859651	2576	ADA-38
chr21	15156268	15160295	15156448	4028	ADA-38
chr21	18083392	18092044	18087624	8653	ADA-38
chr21	18274690	18276835	18276022	2146	ADA-38
chr21	20738301	20742262	20739470	3962	ADA-38
chr21	24144926	24148946	24146376	4021	ADA-38
chr21	24248733	24252727	24249268	3995	ADA-38
chr21	28807976	28811044	28810107	3069	ADA-38
chr21	29037519	29040005	29038732	2487	ADA-38
chr21	30692817	30696004	30694378	3188	ADA-38
chr21	34808091	34811387	34809346	3297	ADA-38
chr21	35797748	35802004	35799470	4257	ADA-38
chr21	35892622	35895830	35894469	3209	ADA-38
chr21	36226832	36238444	36234849	11613	ADA-38
chr21	38109641	38112649	38110211	3009	ADA-38
chr21	38204026	38211556	38205426	7531	ADA-38
chr21	38647216	38650253	38649071	3038	ADA-38
chr21	40157669	40168131	40161875	10463	ADA-38
chr21	40173102	40180017	40176452	6916	ADA-38
chr21	40411381	40415049	40413461	3669	ADA-38
chr21	40434246	40438777	40434872	4532	ADA-38
chr21	40930214	40933403	40932203	3190	ADA-38
chr21	40971789	40974074	40973009	2286	ADA-38
chr21	41133766	41139841	41135631	6076	ADA-38
chr22	32403207	32407298	32405221	4092	ADA-38
chr3	8458564	8462921	8458564	4358	ADA-38
chr3	16060951	16067130	16064379	6180	ADA-38
chr3	16191365	16196805	16194845	5441	ADA-38
chr3	18143027	18146463	18145223	3437	ADA-38
chr3	18649229	18651587	18649984	2359	ADA-38
chr3	18673937	18676504	18676334	2568	ADA-38
chr3	26635893	26639834	26638331	3942	ADA-38
chr3	26665612	26671676	26666644	6065	ADA-38
chr3	31146796	31151186	31148922	4391	ADA-38
chr3	31229823	31233933	31232483	4111	ADA-38
chr3	33962836	33967273	33965368	4438	ADA-38
chr3	34060596	34063905	34062043	3310	ADA-38
chr3	35226194	35229026	35226611	2833	ADA-38
chr3	36436516	36440862	36440037	4347	ADA-38
chr3	36621239	36626453	36625298	5215	ADA-38
chr3	36743189	36751267	36745675	8079	ADA-38
chr3	36828241	36834837	36831941	6597	ADA-38
chr3	37564987	37569153	37566247	4167	ADA-38
chr3	38752236	38756109	38754015	3874	ADA-38
chr3	38821100	38823717	38822725	2618	ADA-38
chr3	38831207	38834486	38832812	3280	ADA-38
chr3	40131572	40137029	40133546	5458	ADA-38
chr3	40732613	40738033	40735588	5421	ADA-38
chr3	41017311	41028908	41027603	11598	ADA-38
chr3	42976894	42980054	42976894	3161	ADA-38
chr3	43114227	43118160	43115357	3934	ADA-38
chr3	43783616	43787963	43786303	4348	ADA-38
chr3	43900852	43903658	43903043	2807	ADA-38
chr3	43909698	43913016	43912361	3319	ADA-38
chr3	44547408	44550885	44549457	3478	ADA-38
chr3	44646174	44649117	44646944	2944	ADA-38
chr3	46385847	46390484	46388049	4638	ADA-38
chr3	54538713	54544651	54542144	5939	ADA-38
chr3	54627051	54630406	54629126	3356	ADA-38
chr3	54949513	54952318	54951328	2806	ADA-38
chr3	55186204	55193118	55189311	6915	ADA-38
chr3	55251387	55254528	55252671	3142	ADA-38
chr3	55593226	55596414	55594736	3189	ADA-38
chr3	55691606	55694136	55693241	2531	ADA-38
chr3	58710049	58714759	58711659	4711	ADA-38
chr3	59171483	59174340	59171483	2858	ADA-38
chr3	59266092	59271774	59271159	5683	ADA-38
chr3	59399647	59406453	59403348	6807	ADA-38
chr3	59508894	59512867	59511697	3974	ADA-38
chr3	60062965	60066524	60063998	3560	ADA-38
chr3	60750344	60753855	60750974	3512	ADA-38
chr3	61034686	61039980	61037547	5295	ADA-38
chr3	63403001	63406512	63404866	3512	ADA-38
chr3	65065657	65069355	65067285	3699	ADA-38
chr3	65129388	65133688	65133453	4301	ADA-38
chr3	67330009	67333357	67331058	3349	ADA-38
chr3	67952346	67955311	67952576	2966	ADA-38
chr3	68028521	68036029	68031591	7509	ADA-38
chr3	72082126	72089301	72085154	7176	ADA-38
chr3	73857721	73862571	73858351	4851	ADA-38
chr3	73979683	73982865	73980380	3183	ADA-38
chr3	75391185	75394169	75391185	2985	ADA-38
chr3	75473667	75477666	75476646	4000	ADA-38
chr3	108318890	108324883	108320490	5994	ADA-38
chr3	112455791	112460789	112457026	4999	ADA-38
chr3	115345220	115349118	115346225	3899	ADA-38
chr3	120019027	120023122	120020257	4096	ADA-38
chr3	123301197	123305949	123304598	4753	ADA-38
chr3	126975720	126979806	126975935	4087	ADA-38
chr3	128038184	128042149	128040169	3966	ADA-38
chr3	128499787	128504960	128501870	5174	ADA-38
chr3	136703549	136709187	136706537	5639	ADA-38
chr3	136825472	136828919	136828094	3448	ADA-38
chr3	137093800	137098125	137095738	4326	ADA-38
chr3	141796742	141804880	141796992	8139	ADA-38
chr3	144964552	144970914	144970679	6363	ADA-38
chr3	150548623	150551125	150550525	2503	ADA-38
chr3	151281735	151285527	151282552	3793	ADA-38
chr3	157489091	157495375	157491016	6285	ADA-38
chr3	159061984	159065801	159063470	3818	ADA-38
chr3	161360596	161365625	161364983	5030	ADA-38
chr3	188489938	188495973	188491740	6036	ADA-38
chr3	188516509	188520145	188517365	3637	ADA-38
chr3	189043372	189045868	189044622	2497	ADA-38
chr3	194562502	194567781	194566615	5280	ADA-38
chr3_random	528621	532939	529051	4319	ADA-38
chr4	5194588	5197838	5197658	3251	ADA-38
chr4	5318069	5321391	5320696	3323	ADA-38
chr4	10681160	10686678	10683485	5519	ADA-38
chr4	10804631	10807642	10806917	3012	ADA-38
chr4	14475817	14482600	14476592	6784	ADA-38
chr4	16839699	16843887	16840617	4189	ADA-38
chr4	17811631	17816676	17815536	5046	ADA-38
chr4	21555902	21560062	21557527	4161	ADA-38
chr4	24340856	24345592	24345177	4737	ADA-38
chr4	25595699	25600141	25595699	4443	ADA-38
chr4	26787324	26792063	26788589	4740	ADA-38
chr4	26967087	26972284	26968467	5198	ADA-38
chr4	38240534	38244548	38241174	4015	ADA-38
chr4	72794814	72799138	72795159	4325	ADA-38
chr4	76140839	76143215	76141804	2377	ADA-38
chr4	78498943	78501473	78499968	2531	ADA-38
chr4	155155302	155158919	155157849	3618	ADA-38
chr5	3659340	3663237	3659770	3898	ADA-38
chr5	3903544	3908169	3905894	4626	ADA-38
chr5	6976611	6979920	6976611	3310	ADA-38
chr5	15234166	15237322	15236880	3157	ADA-38
chr5	16117346	16121916	16117746	4571	ADA-38
chr5	40499114	40501955	40499114	2842	ADA-38
chr5	55596591	55603703	55597386	7113	ADA-38
chr5	61469704	61474976	61472320	5273	ADA-38
chr5	66987073	66991848	66987974	4776	ADA-38
chr5	73590366	73595052	73592249	4687	ADA-38
chr5	75262223	75267704	75264513	5482	ADA-38
chr5	124559189	124561364	124559834	2176	ADA-38
chr5	135723632	135728753	135724947	5122	ADA-38
chr5	143184327	143188794	143186292	4468	ADA-38
chr5	152780183	152783248	152782398	3066	ADA-38
chr5	152849407	152856456	152853121	7050	ADA-38
chr5	152949411	153019466	153017908	70056	ADA-38
chr5	160319703	160322920	160320343	3218	ADA-38
chr5	167188811	167192338	167189621	3528	ADA-38
chr5	174576293	174581623	174579361	5331	ADA-38
chr6	4551149	4553374	4551964	2226	ADA-38
chr6	5772253	5775283	5773488	3031	ADA-38
chr6	14365651	14369193	14367143	3543	ADA-38
chr6	14388914	14391529	14389739	2616	ADA-38
chr6	31082321	31085352	31083023	3032	ADA-38
chr6	40480802	40489100	40484862	8299	ADA-38
chr6	44700351	44704461	44703276	4111	ADA-38
chr6	44716037	44718432	44717377	2396	ADA-38
chr6	44727888	44731571	44730373	3684	ADA-38
chr6	45997364	46001623	45999753	4260	ADA-38
chr6	88928202	88932304	88930263	4103	ADA-38
chr6	118546177	118548591	118547948	2415	ADA-38
chr6	137566463	137569058	137568598	2596	ADA-38
chr6	156707707	156711531	156710471	3825	ADA-38
chr6	159800778	159806314	159803764	5537	ADA-38
chr6	159937413	159942218	159939493	4806	ADA-38
chr6	160792085	160795740	160793897	3656	ADA-38
chr6	160859103	160862475	160860515	3373	ADA-38
chr6	164061545	164064551	164063216	3007	ADA-38
chr6	164363161	164365891	164364661	2731	ADA-38
chr6	165192348	165197071	165196436	4724	ADA-38
chr6	165256733	165260963	165260393	4231	ADA-38
chr6	165564984	165567436	165566206	2453	ADA-38
chr6	167618439	167622799	167618854	4361	ADA-38
chr6	168832965	168835892	168834262	2928	ADA-38
chr6	169405775	169407930	169406760	2156	ADA-38
chr6	169589705	169592442	169592297	2738	ADA-38
chr7	25499833	25503870	25500413	4038	ADA-38
chr7	25663991	25668513	25664796	4523	ADA-38
chr7	25677479	25681013	25678505	3535	ADA-38
chr7	25991951	25995096	25993416	3146	ADA-38
chr7	32044439	32046830	32045034	2392	ADA-38
chr7	34094919	34098784	34097199	3866	ADA-38
chr7	34137787	34141482	34140278	3696	ADA-38
chr7	34323817	34329024	34324637	5208	ADA-38
chr7	34678523	34680958	34679883	2436	ADA-38
chr7	37013101	37016422	37014136	3322	ADA-38
chr7	37087969	37094201	37092252	6233	ADA-38
chr7	37584394	37587324	37586731	2931	ADA-38
chr7	41410282	41412825	41412403	2544	ADA-38
chr7	42344514	42348098	42346454	3585	ADA-38
chr7	42435013	42440311	42439164	5299	ADA-38
chr7	43310373	43317639	43311278	7267	ADA-38
chr7	46364958	46369506	46367911	4549	ADA-38
chr7	48391410	48393760	48391555	2351	ADA-38
chr7	70081958	70084728	70084153	2771	ADA-38
chr7	99338116	99353321	99343222	15206	ADA-38
chr7	100439902	100443942	100439902	4041	ADA-38
chr7	103655916	103659845	103656316	3930	ADA-38
chr7	104247287	104249927	104248717	2641	ADA-38
chr7	106081594	106085580	106083577	3987	ADA-38
chr7	106214023	106219795	106217861	5773	ADA-38
chr7	110004246	110007746	110006676	3501	ADA-38
chr7	121031052	121035178	121034318	4127	ADA-38
chr7	129819628	129824433	129820673	4806	ADA-38
chr7	131192835	131195192	131194577	2358	ADA-38
chr7	131491547	131499936	131495097	8390	ADA-38
chr7	131512234	131514474	131513184	2241	ADA-38
chr7	131584359	131590470	131588386	6112	ADA-38
chr7	131907409	131910779	131907904	3371	ADA-38
chr7	134614943	134619852	134616321	4910	ADA-38
chr7	136678097	136680317	136679282	2221	ADA-38
chr7	141374796	141378531	141376496	3736	ADA-38
chr7	142410985	142423904	142418278	12920	ADA-38
chr7	142446507	142449971	142449126	3465	ADA-38
chr8	1190658	1196049	1193528	5392	ADA-38
chr8	6802473	6805934	6802868	3462	ADA-38
chr8	20420027	20424632	20423472	4606	ADA-38
chr8	20528633	20532579	20529873	3947	ADA-38
chr8	20913327	20917002	20915262	3676	ADA-38
chr8	21026344	21030349	21028019	4006	ADA-38
chr8	21147055	21158801	21157594	11747	ADA-38
chr8	21321992	21326637	21324257	4646	ADA-38
chr8	21591288	21593726	21592726	2439	ADA-38
chr8	23766003	23774291	23770208	8289	ADA-38
chr8	25588687	25592160	25588892	3474	ADA-38
chr8	25676174	25679319	25677239	3146	ADA-38
chr8	26997270	27002178	26998515	4909	ADA-38
chr8	29715106	29723633	29718208	8528	ADA-38
chr8	32102743	32106263	32102743	3521	ADA-38
chr8	36400506	36404367	36401656	3862	ADA-38
chr8	40506329	40509227	40507124	2899	ADA-38
chr8	40969032	40973401	40971859	4370	ADA-38
chr8	49576859	49579334	49579169	2476	ADA-38
chr8	52598046	52602463	52600553	4418	ADA-38
chr8	57685794	57688485	57688300	2692	ADA-38
chr8	62409878	62414394	62411200	4517	ADA-38
chr8	67035093	67039897	67035648	4805	ADA-38
chr8	68818468	68821098	68818868	2631	ADA-38
chr8	69766333	69769709	69767703	3377	ADA-38
chr8	72010613	72012805	72011834	2193	ADA-38
chr8	72019101	72021849	72021199	2749	ADA-38
chr8	91866990	91873613	91869927	6624	ADA-38
chr8	94573505	94579885	94577860	6381	ADA-38
chr8	96988609	96992396	96988944	3788	ADA-38
chr8	98161036	98166134	98164444	5099	ADA-38
chr8	98337759	98341842	98338869	4084	ADA-38
chr8	102869531	102873846	102872226	4316	ADA-38
chr8	120585819	120590699	120587624	4881	ADA-38
chr8	126859426	126862971	126862817	3546	ADA-38
chr8	127002543	127008292	127006593	5750	ADA-38
chr8	127147532	127151023	127150257	3492	ADA-38
chr8	130616718	130620532	130619577	3815	ADA-38
chr8	130761958	130767779	130763623	5822	ADA-38
chr8	130806226	130808487	130807917	2262	ADA-38
chr8	132115127	132120632	132117739	5506	ADA-38
chr8	132397307	132399623	132397307	2317	ADA-38
chr8	133135892	133138592	133136522	2701	ADA-38
chr8	133214382	133227288	133222440	12907	ADA-38
chr8	133396202	133399998	133398003	3797	ADA-38
chr8	134455514	134460468	134459708	4955	ADA-38
chr9	13792003	13797048	13795408	5046	ADA-38
chr9	18340180	18342518	18342358	2339	ADA-38
chr9	27377337	27384697	27378342	7361	ADA-38
chr9	77402000	77404336	77402615	2337	ADA-38
chr9	81708538	81712057	81709543	3520	ADA-38
chr9	81761179	81766193	81763807	5015	ADA-38
chr9	82182402	82185858	82183012	3457	ADA-38
chr9	88559934	88562638	88561450	2705	ADA-38
chr9	89616891	89624064	89620322	7174	ADA-38
chr9	90561980	90564423	90562340	2444	ADA-38
chr9	90897389	90901609	90900808	4221	ADA-38
chr9	100244180	100247217	100245662	3038	ADA-38
chr9	108086970	108090034	108088090	3065	ADA-38
chr9	108742803	108747370	108745619	4568	ADA-38
chr9	108957789	108961107	108960492	3319	ADA-38
chr9	110580035	110586308	110584035	6274	ADA-38
chr9	116916391	116920756	116919546	4366	ADA-38
chr9	119445426	119447757	119446216	2332	ADA-38
chr9	121454367	121458011	121455667	3645	ADA-38
chr9	121652600	121656560	121653865	3961	ADA-38
chr9	121904902	121911173	121905788	6272	ADA-38
chr9_random	823498	828003	827073	4506	ADA-38
chrX	9114503	9117808	9115933	3306	ADA-38
chrX	12306370	12308792	12308140	2423	ADA-38
chrX	17341114	17343505	17341699	2392	ADA-38
chrX	38899532	38902948	38900793	3417	ADA-38
chrX	39319612	39322407	39320732	2796	ADA-38
chrX	42110823	42114747	42111533	3925	ADA-38
chrX	43445421	43447637	43445992	2217	ADA-38
chrX	44927317	44932117	44928277	4801	ADA-38
chrX	55196869	55200929	55196869	4061	ADA-38
chrX	65608737	65611287	65610407	2551	ADA-38
chrX	65867667	65871189	65871019	3523	ADA-38
chrX	101346096	101352615	101348863	6520	ADA-38
chrX	102229321	102231555	102230546	2235	ADA-38
chrX	105522617	105527782	105526472	5166	ADA-38
chrX	134144597	134147777	134147662	3181	ADA-38
chrX	148658386	148662511	148661446	4126	ADA-38
chrX	149396483	149401473	149399995	4991	ADA-38
chr1	4784761	4788227	4784941	3467	HA
chr1	14090860	14094218	14091460	3359	HA
chr1	14457662	14461569	14458787	3908	HA
chr1	18670484	18674373	18672246	3890	HA
chr1	33970259	33976470	33970259	6212	HA
chr1	34132952	34135852	34132952	2901	HA
chr1	34831277	34838678	34835033	7402	HA
chr1	34893960	34896924	34895779	2965	HA
chr1	38966239	38968984	38967142	2746	HA
chr1	49011698	49014659	49011698	2962	HA
chr1	49053993	49058423	49057188	4431	HA
chr1	49153126	49157249	49153841	4124	HA
chr1	50080493	50084873	50083873	4381	HA
chr1	50344770	50350275	50346777	5506	HA
chr1	50509400	50513914	50510034	4515	HA
chr1	55620747	55624966	55621747	4220	HA
chr1	55895566	55898601	55898301	3036	HA
chr1	57043617	57046777	57044872	3161	HA
chr1	57056512	57060772	57058642	4261	HA
chr1	57068309	57071685	57069276	3377	HA
chr1	57656857	57665694	57661422	8838	HA
chr1	58394338	58404345	58400702	10008	HA
chr1	58485605	58489440	58488550	3836	HA
chr1	58635444	58640174	58638944	4731	HA
chr1	58644231	58648127	58645746	3897	HA
chr1	59250346	59252795	59251984	2450	HA
chr1	59531925	59535501	59533580	3577	HA
chr1	60517733	60520234	60517733	2502	HA
chr1	61823223	61830566	61828099	7344	HA
chr1	63385521	63390313	63387496	4793	HA
chr1	64373785	64378553	64377783	4769	HA
chr1	65950615	65953180	65950615	2566	HA
chr1	66027945	66031725	66029805	3781	HA
chr1	66405966	66408716	66406361	2751	HA
chr1	66770651	66773091	66772111	2441	HA
chr1	67581668	67585204	67584994	3537	HA
chr1	68247852	68251117	68247852	3266	HA
chr1	69972333	69978293	69976853	5961	HA
chr1	71758066	71762858	71758992	4793	HA
chr1	71824805	71828281	71827218	3477	HA
chr1	73911290	73915503	73914083	4214	HA
chr1	74234616	74239575	74236736	4960	HA
chr1	74705779	74711205	74707471	5427	HA
chr1	74742028	74745598	74744055	3571	HA
chr1	76225057	76232529	76227232	7473	HA
chr1	76310822	76315227	76313658	4406	HA
chr1	76389280	76393565	76393315	4286	HA
chr1	76566669	76569893	76567884	3225	HA
chr1	77103830	77108398	77106653	4569	HA
chr1	77517133	77525368	77517133	8236	HA
chr1	78728107	78731143	78728277	3037	HA
chr1	79074227	79082711	79078261	8485	HA
chr1	79494744	79501225	79499165	6482	HA
chr1	80453423	80458876	80455003	5454	HA
chr1	81543685	81545949	81544754	2265	HA
chr1	83999298	84003333	84001333	4036	HA
chr1	84535242	84542776	84542492	7535	HA
chr1	88418090	88420625	88418888	2536	HA
chr1	88539618	88542520	88540613	2903	HA
chr1	88698939	88701071	88700051	2133	HA
chr1	89594757	89602117	89597753	7361	HA
chr1	90713551	90716081	90714931	2531	HA
chr1	90814093	90819404	90816962	5312	HA
chr1	90965905	90969635	90968973	3731	HA
chr1	91072234	91075919	91074509	3686	HA
chr1	91399109	91406235	91403143	7127	HA
chr1	94564186	94577514	94575014	13329	HA
chr1	95546045	95551440	95547550	5396	HA
chr1	96471756	96478307	96474299	6552	HA
chr1	97202419	97205637	97204896	3219	HA
chr1	98155255	98159820	98157777	4566	HA
chr1	98705493	98709226	98707328	3734	HA
chr1	99413937	99419879	99417112	5943	HA
chr1	99634180	99637282	99635516	3103	HA
chr1	100773886	100778804	100774319	4919	HA
chr1	100842589	100848222	100844145	5634	HA
chr1	101592669	101597126	101593274	4458	HA
chr1	102230832	102233758	102232798	2927	HA
chr1	107872731	107875016	107873941	2286	HA
chr1	108307926	108312025	108310087	4100	HA
chr1	108557332	108562720	108558197	5389	HA
chr1	111564002	111568681	111564657	4680	HA
chr1	112190519	112199779	112191389	9261	HA
chr1	114447694	114451046	114448494	3353	HA
chr1	114491170	114501676	114494006	10507	HA
chr1	114561382	114565075	114563962	3694	HA
chr1	114626564	114632489	114626564	5926	HA
chr1	116507705	116513981	116510925	6277	HA
chr1	117619315	117623492	117621995	4178	HA
chr1	117948831	117956167	117953567	7337	HA
chr1	118417304	118422556	118421505	5253	HA
chr1	118493249	118501344	118496854	8096	HA
chr1	118647271	118650933	118648931	3663	HA
chr1	119327138	119333426	119330115	6289	HA
chr1	144858419	144860900	144860289	2482	HA
chr1	145097245	145100242	145097650	2998	HA
chr1	146155438	146158816	146157388	3379	HA
chr1	146190654	146194809	146193924	4156	HA
chr1	146197721	146203938	146202748	6218	HA
chr1	147486127	147489717	147489262	3591	HA
chr1	147563442	147566000	147564722	2559	HA
chr1	147948973	147951537	147950273	2565	HA
chr1	150422068	150426348	150426043	4281	HA
chr1	151459324	151465079	151461684	5756	HA
chr1	155813144	155819637	155816799	6494	HA
chr1	156113228	156116490	156114824	3263	HA
chr1	158843359	158850664	158843359	7306	HA
chr1	158909062	158916275	158912579	7214	HA
chr1	159065937	159075619	159070472	9683	HA
chr1	160510270	160517032	160511960	6763	HA
chr1	161303886	161308458	161306206	4573	HA
chr1	161405201	161413467	161409524	8267	HA
chr1	162553975	162558521	162556851	4547	HA
chr1	164398783	164403349	164399033	4567	HA
chr1	166577106	166582230	166577957	5125	HA
chr1	166672931	166677365	166675951	4435	HA
chr1	166836112	166841573	166838851	5462	HA
chr1	167944779	167948235	167947520	3457	HA
chr1	168999584	169005901	169001922	6318	HA
chr1	169114184	169118773	169117572	4590	HA
chr1	169200455	169205596	169202890	5142	HA
chr1	169454596	169463212	169460586	8617	HA
chr1	170680280	170686930	170683175	6651	HA
chr1	170954472	170957951	170956814	3480	HA
chr1	170976793	170981008	170976793	4216	HA
chr1	171436120	171445117	171438317	8998	HA
chr1	173553788	173557412	173556078	3625	HA
chr1	173607269	173613943	173610059	6675	HA
chr1	173712273	173721371	173718380	9099	HA
chr1	174117539	174124532	174122172	6994	HA
chr1	174787318	174789773	174788732	2456	HA
chr1	174792331	174797381	174795361	5051	HA
chr1	174926086	174931554	174928164	5469	HA
chr1	175114826	175118522	175117066	3697	HA
chr1	175130198	175141432	175133682	11235	HA
chr1	175485722	175494110	175491238	8389	HA
chr1	175587245	175591480	175588915	4236	HA
chr1	176012809	176017560	176015594	4752	HA
chr1	179550676	179553808	179552209	3133	HA
chr1	179910203	179914417	179912795	4215	HA
chr1	180170256	180175869	180172256	5614	HA
chr1	180467113	180471666	180470506	4554	HA
chr1	182533816	182539219	182538372	5404	HA
chr1	182621703	182626407	182622588	4705	HA
chr1	182831180	182834333	182834132	3154	HA
chr1	184045742	184048982	184047632	3241	HA
chr1	184390296	184393176	184392881	2881	HA
chr1	184447889	184451769	184450879	3881	HA
chr1	184913880	184919592	184919382	5713	HA
chr1	185064949	185067587	185065561	2639	HA
chr1	185290154	185292460	185290154	2307	HA
chr1	186162803	186166499	186164302	3697	HA
chr1	194793055	194795985	194794364	2931	HA
chr1	195633719	195637626	195634014	3908	HA
chr1	196320217	196325167	196323072	4951	HA
chr1	196698496	196704330	196701278	5835	HA
chr1	197785070	197789781	197789551	4712	HA
chr1	205153090	205228715	205153090	75626	HA
chr1	205479885	205483910	205480530	4026	HA
chr1	205734444	205740503	205740303	6060	HA
chr1	206768921	206775201	206771901	6281	HA
chr1	206890352	206894370	206892495	4019	HA
chr1	207341989	207346579	207344462	4591	HA
chr1	207589419	207594602	207593252	5184	HA
chr1	207635617	207638852	207637167	3236	HA
chr1	207673596	207681103	207676246	7508	HA
chr1	207728907	207733378	207732913	4472	HA
chr1	207986850	207991655	207988428	4806	HA
chr1	208820167	208830243	208823803	10077	HA
chr1	211611706	211616827	211613331	5122	HA
chr1	211618837	211623167	211621732	4331	HA
chr1	211628630	211632620	211631800	3991	HA
chr1	212358803	212362233	212361508	3431	HA
chr1	213382629	213387334	213386209	4706	HA
chr1	214348888	214353888	214353164	5001	HA
chr1	214839176	214844769	214840865	5594	HA
chr1	215708900	215711746	215709902	2847	HA
chr1	216796109	216799854	216796109	3746	HA
chr1	217561638	217565755	217562268	4118	HA
chr1	217804244	217811092	217807677	6849	HA
[truncated: 6,898 more rows]
