# Supplementary material for: Euchromatin islands in large heterochromatin domains are enriched for CTCF binding and differentially DNA-methylated regions
Source: BMC Genomics. 2012 Oct 26;13:566. doi: 10.1186/1471-2164-13-566 (PMC3507770; doi:10.1186/1471-2164-13-566)
Supplement: Additional file 10 — Table S4. Description: qPCR primer sequences. [file 1471-2164-13-566-S10.xlsx]

## Sheet: Sheet1
Supplementary Table 4. qPCR primers
Region ID	Upper Primer	Lower Primer
V01	GCAGATGGGCAGAAAGAAAG	AGACTTCCACCAGCCAAGAA
V02	GGATATGCCGGTCTCATTCT	TACCATATGCCTGACCCTGA
V03	ACTGAGTGCAGTGAGCAGGA	CCTCATCTCAGCGTTTCACA
V04	GATTTCCTGATCCCAGGTTG	ATGGCCTTTCTTCTGCCATA
V05	TTCATTCCCAAGGTCAAAGC	GAGCTGAGAGGGAAGTGGTG
V06	CCCAAGCTCAATGCTCTCTC	CAAGAGGCAGGAAAATCCAA
V07	CAGCCTTACCATGACCCTTC	CCCACTGCTGGGTAAATCTC
V08	CTGTGTTGTGCTGTGCCTCT	TTCAGCCAAAGCCAAGAGTT
V09	TGTGTGTGTTAGGGGATGCT	AGGAAATGAGGGCTCTGCTA
V10	CCTGAGGGCTTTGTACCAGA	TGGTGCATTACCTGTGGAGA
V11	TTGATGGTATTGCGGTTCTG	ACTTTGCCATCCTTGCATTT
V12	GCTGTGTGTCCGCTGTGTAG	GTGGGCACAGGAATCATCTC
V13	TACTGCCCACTCAACTCTGC	TCCTTCTGAACCCAACCTTC
V14	CTTTTTCCCCTTTTGCTTCC	CTGGGTGGTCTTGATCTGGT
V15	CAACGCTGGTGAAGTCTGAA	TCTGCGCTCCATTTAGGAGT
V16	CTCATTCAGATCCCCCAGAG	AACACAGCCCCAAATTCAGT
V17	AGCCCAGAGAGCTGACAATC	CTGGACAAAGGGTTCCAGTC
V18	AGCTTAGGATTCCAGGCAGA	GCTTCATAGAGTCGGGTGGT
V19	TGACAGGCTGCTTTTACCAA	TCGGGAAGCCCAAGATAATA
V20	TATTGCTTCTCCACCCCAAC	CATACAGGCCATCTGCTTCA
V21	GGATTCCAACAACAGCCATC	GTAGCGTGGAGCAGCAGTTT
V22	ACACACCAAGGTTTCCCACT	AGCAGTCATCATCCTCGTCA
V23	CTGGTGCTCTCGGAGTTGTC	TGCAATACCGCCTTTTCAAC
